# Supplementary material for: Simple clinical and laboratory predictors to improve empirical treatment strategies in areas of high scrub typhus and dengue endemicity, central Vietnam
Source: PLoS Negl Trop Dis. 2022 May 4;16(5):e0010281. doi: 10.1371/journal.pntd.0010281 (PMC9067661; doi:10.1371/journal.pntd.0010281)
Supplement: S2 Data — (XLSX) [file pntd.0010281.s002.xlsx]

## Sheet: Sheet1
ttc1a	ttc4	phana	a1	a3	a5	a7	a7_1	a7_2	a8	a8_4	b2_1_old	b2_1_1	b1_2	b2_2	b4_2	b5_2	b6_2	b7_2	b9_2	b10_2	b11_2	b12_2	b13_2	b14_2	b15_2	b16_2	b17_2	b18_2	b18_2_2	b19_2_old	b20_2	b20_1_2	b20_2_2	b20_3_2	b20_4_2	b21_2	b21_1_2	b21_4_2	b22_1_2	b22_2_2	b22_3_2	b22_4_2	b23_2	b24_2	b25_2	b25_1_2	b25_2_2	b25_3_2	b25_4a_2
11	2018-09-19		A75	1996	1		2014-09-30	2014-10-09		6		9	1	0	1	1	0	0	0	0	0	0	0	0	0	0	0	1	1	0	0					1	1	0	0	0	0	0	0	0		88	36.7		50
1	2018-10-10		A91A	1983	1		2013-01-07	2013-01-08		1			1	1	1	0	0	0	0	0	0	0	0	0	0	0	0	0		0	1	0	0	1	0	0		0	0	0	0	0	1	0		110	39.5	18	80
1	2018-10-29		381	1993	1		2013-12-30	2014-01-02		1			1	1	1	1	0	0	0	0	0	0	0	1	0	0	0	0		0	0					0		0	0	0	0	0	0	0		88	38.6	20	70
1	2018-10-10		A91a	1991	1		2013-01-01	2013-01-04		1			1	0	1	0	0	0	0	0	0	0	0	0	0	0	0	0		0	0					0		0	0	0	0	0	1	0		90	38.3	20	70
1	2018-11-11		A71	1980	1		2013-10-20	2013-10-29		1		9	1	1	0	1	0	0	0	0	0	0	0	0	0	0	0			0	0					0		0	0	0	0	0	0	0		100	40	16	60
11	2018-09-19		A75	1958	1		2013-07-22	2013-07-25		1			1	1	1	1	0	0	1	0	0	0	0	0	0	0	0	1	1	0	0					1	1	0	0	0	0	0	1	0		100	39		100
11	2018-09-19		A75	1965	1		2013-11-06	2013-11-07		1		2	1	0	0	0	0	1	1	0	0	0	0	0	0	0	0	1	1	0	0					1	1	0	0	0	0	0	0	0		90	38	23	70
1	2018-08-30		A753	1979	1		2014-09-11	2014-09-16		7	1	5	0	0	1	1	0	0	0	0	0	0	0	0	0	0	0	1	1	0	0					1	1	0	0	0	0	0	1	0		78	37.5	20	70
9	2019-03-12		A75.3	2001	2		2019-03-05	2019-03-10		7	1	5	1	1	1	1	0	0	1	1	0	1	0	0	0	1	0	0		4	0					0		0					1	0		104	39.5	20	60
	2019-12-08		A75.3	1995			2019-03-11	2019-03-13		7			0	0	1	0	0	0	0	0	0	0	0	0	1	0	0	0			0					0		0	0	0	0	0	0	0		120	37	20	80
1	2018-08-30		A753	1968	1		2014-11-10	2014-11-14		8		4	1	0	1	0	0	0	1	0	0	0	0	0	0	0	0	1	1	0	0					1	1	0	0	0	0	0	1	0		90	38	22	90
1	2018-10-30		A91a	1990	1		2014-01-01	2014-01-04		8			1	1	1	0	0	0	0	0	0	0	0	1	1	0	0	0		0	0					0		0	0	0	0	0	0	0		98	38	20	60
11	2018-09-19		A75	1983	1		2013-07-29	2013-08-03		8			1	0	1	1	0	0	0	0	0	0	0	0	0	0	0	0		0	0					1	1	0	0	0	0	0	0	0		95	38		60
11	2018-11-12		A71	1983	1		2013-07-31	2013-08-03		8		4	1	1	0	1	1	0	0	0	0	0	0	0	0	0	0			0	0					1	1	0	0	0	0	0	0	0		100	38	20	70
1	2018-09-06		A753	1972	1		2013-10-28	2013-11-06		8		10	1	1	0	1	0	0	0	0	0	0	0	0	0	1	1			0	0					0		0	1	0	0	0	1	0		100	39.7	20	60
1	2018-11-11		A71	1984	1		2013-11-29	2013-12-08		7		9	0		0	1	0	0	0	0	0	0	0	0	0	0	0			0	0					1	1	0	0	0	0	0	0	0		110	37.5	20	60
1	2018-11-12		A71	1957	1		2013-11-20	2013-12-10		7			1	1	0	1	1	0	0	0	0	0	0	0	0	0	0			0	0					0		0	0	0	0	0	0	0		80	38	20	70
11	2018-09-19		A75	1987	1		2013-04-07	2013-04-17		7			1	1	1	1	0	0	1	0	0	0	0	0	0	0	0	1	1	0	0					0		0	0	0	0	0	0	0		100	40.2	20	60
11	2018-11-12		A71	2000	1		2014-07-25	2014-07-29		8		4	1	0	0	1	1	0	0	0	0	0	0	0	0	0	0			1	0					1		1	0	0	0	0	0	0		80	37.5		50
1	2018-10-10		A911	1987	1		2013-01-01	2013-01-01		7			1	0	0	0	0	0	0	0	0	0	0	0	0	1	0	0		0	0					0		0	0	0	0	0	0	0		80	37	20	70
5	2018-09-19		A75	1976	1		2014-10-28	2014-11-04		7			1	1	1	1	0	0	1	0	0	0	0	0	0	0	0	1	1	0	0					1	2	0	0	0	0	0	0	0		100	39.5		70
1	2018-10-31		A91a	1980	1		2014-01-01	2014-01-05		8			1	1	0	0	0	0	0	0	0	0	0	0	0	0	0	0		0	0					0		0	0	0	0	0	1	0		90	38.7	20	60
1	2018-09-06		A753	1976	1		2014-11-10	2014-11-17		4			1	1	1	0	0	0	0	0	0	0	0		0		0	1	1	0	0					0		0	0	0	0	0	0	0		90	39	20	60
	2019-12-08		A75.3	1970			2018-08-28	2018-08-28				0	1	1	0	1	0	0	0	0	0	0	0	0	0	0	0	0			0					0		0	0	0	0	0	0	0		100	38	20	60
	2019-12-08		A75.3	1992			2019-07-08	2019-07-13				5	1	1	1	1	0	0	1	0	0	0	0	0	0	0	1	0			0					0		0	1	0	0	0	0	0		120	40.8	20	80
5	2018-09-18		A75	1957	1		2013-05-23	2013-05-28		3			1	1	1	0	0	0	0	0	0	0	0	0	0	1	0	0		0	0					0		0	1	0	0	0	0	0		80	39	20	90
5	2018-11-27		A75	1964	1		2013-07-27	2013-07-27		3			1	0	1	0	1	0	0	0	0	0	0	0	0	0	0			0	0					0		0	0	0	0	0	0	0		106	39.5	20	80
5	2013-02-19		A75	1990	1		2013-02-14	2013-02-19		3			1	1	0	1	0	0	0	0	0	0	0	0	0	0	0			0	0					0		0	0	0	0	0	0	0		100	39.5	20	70
11	2018-09-19		A75	1980	1		2013-12-13	2013-12-16		3		3	1	0	1	1	0	0	0	0	0	0	0	0	0	0	0			1	0					0		0	0	0	0	0	1	0		80	36.7		60
5	2013-07-23		A75.3	1998	1		2013-07-18	2013-07-18		3	1	0	1	1	1	1	0	0	0	0	0	0	0	0	0	0	0	1		4	0					0			0	0	0	0	0	0		74	38	20	80
5	2018-11-27		A75	2002	2		2013-07-20	2013-07-20		3		1	1	1	1	1	0	0	0	0	0	0	0	0	0	0	0			0	0					0		0	0	0	0	0	0	0		110	38.3	22	70
5	2013-08-02		A75	2009	1		2013-08-02	2013-08-02		3		0	1	1	0	0	0	0	0	0	0	0	0	0	0	0	0			0	0					0		0	0	0	0	0	0	0		140	39.7	50	60
5	2018-10-09		A91	2011	1		2017-05-22	2017-05-22		3			1	1	0	0	0	0	0	0	0	0	0	0	1	1	0	0		0	0					0		0	0	0	0	0	0	0		100	38	22	60
1	2018-11-11		A71	1976	1		2013-05-27	2013-06-03		3		6	1	1	0	0	0	0	0	0	0	0	0	0	0	0	0			0	0					1	1	0	0	0	0	0	0	0		90	39	22	80
5	2018-10-09		A91	1997	1		2017-10-18	2017-10-22		3			1	1	1	1	1	0	0	1	0	0	0	1	0	0	0	0		0	0					0		0	0	0	0	0	1	0		104	39	20	70
5	2014-10-13		A75.3	1994	1		2014-10-08	2014-10-10		3	1	3	1	1	1	1	0	0	0	0	0	0	0	0	0	0	0	1		4	0					0			0	0	0	0	1	0		100	39	20	60
1	2018-10-10		A91.1	1987	1		2013-01-01	2013-01-05		3			1	1	1	0	0	0	0	0	0	0	0	0	0	0	0	0		0	0					0		0	0	0	0	0	0	0		85	39.2	20	70
5	2018-09-18		A 75	1991	1		2014-08-30	2014-09-06		3			1	0	0	0	0	0	0	0	0	0	0	0	0	0	0	1	1	0	0					0		0	1	0	0	0	1	0		90	38	20	60
5	2013-08-03		A75	1964	1		2013-08-03	2013-08-03		3		0	1	1	0	1	0	0	0	0	0	0	0	0	0	0	0			0	0					0		0	0	0	0	0	0	0		108	39.5	20	60
5	2018-10-09		A91	1942	1		2017-10-26	2017-10-29		3			1	1	1	1	1	0	0	0	0	0	0	0	1	0	0	0		0	0					0		0	0	0	0	0	0	0		82	38.7	20	70
1	2018-10-15		A91	1931	1		2013-01-01	2013-01-03		3			0		1	0	0	1	0	0	0	0	0	0	0	0	0	0		0	0					0		0	0	0	0	0	1	0		73	38.3	18	60
5	2018-09-18		A75	2004	1		2013-07-22	2013-07-24		3	0		0	0	0	0	0	0	0	0	0	0	0		0	1	0	0		0	0					0		0	0	0	0	0	0	0		124	37.5	28	70
1	2018-10-10		A91a	2008	1		2013-01-10	2013-01-11		3			1	1	1	0	0	0	0	0	0	0	0	0	0	0	0	0		0	0					0		0	0	0	0	0	1	0		84	39.5	26	60
5	2018-10-05		A91	1989	1		2015-12-01	2015-12-05		3			1	1	1	0	0	0	0	0	0	0	0	0	0	0	0	0		0	1	0	1	1	0	0		0	0	0	0	0	1	0		76	38.6	20	70
5	2018-10-05		A91	2011	1		2015-12-16	2015-12-19		3			0		1	0	0	0	0	0	0	0	0	0	0	1	0	0		1	1	1	1	1	0	0		0	0	0	0	0	0	0		120	37	28
5	2018-10-05		A91	1993	1		2015-11-28	2015-12-01		3			0		1	0	0	0	0	0	0	0	0	0	0	0	0	0		1	1	0	1	1	0	0		0	0	0	0	0	1	0		80	37	20	70
5	2018-10-05		A91	1979	1		2015-11-29	2015-12-03		3			1	0	1	1	0	0	0	0	0	0	0	0	0	0	0	0		0	0					0		0	1	1	0	0	1	0		85	38.5	20	60
5	2018-10-05		A91	1991	1		2016-03-05	2016-03-09		3			0		1	1	0	0	0	0	0	0	0	0	0	0	0	0		0	0					0		0	0	0	0	0	1	0		80	37	20	60
5	2018-10-05		A91	1990	1		2015-12-07	2015-12-07		3			1	1	0	0	0	0	0	0	0	0	0	0	0	0	0	0		0	0					0		0	0	0	0	0	0	0		120	37.5	20	70
5	2018-10-05		A91	2004	1		2015-12-17	2015-12-18		3			1	1	1	0	0	0	0	0	0	0	0	0	0	0	0	0		0	1	0	0	1	0	0		0	0	0	0	0	1	0		120	40	20
1	2018-08-30		A759	1965	1		2014-06-12	2014-06-17		3	1	5	1	0	1	0	0	0	0	0	0	0	0	0	0	0	0	1	1	0	0					1	1	0	0	0	0	0	0	0		90	38	20	70
5	2018-10-05		A91	1987	1		2015-11-25	2015-11-28		3			1	0	1	0	0	0	0	0	0	0	0	0	0	0	0	0		1	1	0	1	1	0	0		0	0	0	0	0	1	0		36	38	20	80
5	2018-10-05		A91	2001	1		2015-11-26	2015-11-30		3			0		0	0	0	0	0	0	0	0	0	0	0	0	0	0		0	0					0		0	0	0	0	0	0	0		76	37	20	60
5	2018-10-05		A91	1958	1		2015-11-27	2015-11-30		3			1	0	0	0	0	0	0	0	0	0	0	0	0	0	0	0		1	1	0	1	1	0	0		0	0	0	0	0	0	0		90	37.5	20	70
5	2018-10-05		A91	1962	1		2015-11-26	2015-11-30		3			0		1	0	0	0	0	0	0	0	0	0	0	0	0	0		0	1	0	1	1	0	0		0	0	0	0	0	0	0		70	37	20	70
5	2018-10-05		A91	1999	1		2015-11-30	2015-12-03		3			1	1	1	0	0	0	0	0	0	0	0	0	0	0	0	0		0	1	0	1	1	0	0		0	0	0	0	0	0	0		90	39	20	60
5	2018-10-05		A91	1985	1		2015-11-27	2015-12-01		3			1	1	1	1	0	0	0	0	0	0	0	0	0	0	0	0		0	1	0	0	1	0	0		0	0	0	0	0	1	0		100	39	20	70
5	2018-10-05		A91	2001	1		2015-12-06	2015-12-08		3			0		0	0	0	0	0	0	0	0	0	0	0	0	0	0		0	0					0		0	0	0	0	0	0	0		90	37	22	60
1	2018-09-06		A753	1977	1		2014-10-06	2014-10-13		3			1	1	1	0	0	0	0	0	0	0	0	0	0	0	0			0	0					0		0	0	0	0	0	0	0		90	38.5	22	80
5	2018-09-17		A91	1969	1		2014-01-01	2014-01-03		3			1	1	1	0	0	0	0	0	0	0	0	0	0	0	0	0		0	0					0		0	0	0	0	0	0	0		95	39	20	80
5	2018-10-05		A91.1	1997	1		2016-05-01	2016-05-05		3			1	0	1	0	0	0	0	0	0	0	0	0	0	0	0	0		1	1	0	1	1	0	0		0	0	0	0	0	1	0		100	40	20	60
2	2014-03-27		A75.3	1977	1		2019-03-17	2019-03-27		3	1	10	1	1	1	1	0	0	1	0	0	0	0	1	1	1	1	1		4	0					1	1	0	1	0	0	0	1	0		97	38.5	21	70
5	2018-10-09		A911	1959	1		2016-04-02	2016-04-05		3			1	1	1	0	0	0	0	0	0	0	0	0	0	0	0	0		1	1	0	1	1	0	0		0	1	1	0	0	0	0		106	38.7	22	80
5	2018-10-05		A91.1	1983	1		2016-03-01	2016-03-04		3			1	0	1	1	0	0	0	0	0	0	0	0	0	0	0	0		1	1	1	1	1	0	0		0	0	0	0	0	1	0		90	37.7	20	60
5	2018-10-05		A91.1	1987	1		2016-03-02	2016-03-04		3			1	1	1	0	0	0	0	0	0	0	0	0	0	0	0	0		1	1	0	1	1	0	0		0	0	0	0	0	0	0		110	40	20	80
1	2018-10-29		A91a	2007	1		2014-01-09	2014-01-10		3			1	0	1	0	0	0	0	0	0	0	0	0	0	0	0	0		0	0					0		0	0	1	0	0	1	0		90	38	20	70
5	2018-09-18		A75	2000	1		2013-06-11	2013-06-18		3			1	1	1	0	0	0	0	0	0	0	0	0	0	0	0			0	0					1	1	0	0	0	0	0	1	0		120	39.8	30	60
5	2018-09-17		A75	1942	1		2013-06-25	2013-07-05		3	0		0	0	1	1	0	0	0	0	0	0	0	0	0	1	0			0	0					0		0	0	0	0	0	1	0		99	37.5	20	70
5	2018-09-18		A75	1971	1		2013-07-03	2013-07-05		3		2	1	1	1	1	0	0	0	0	0	0	0	0	1	1	0	0		0	0					0		0	0	0	0	0	0	0		85	40	20	70
5	2018-10-05		A91.1	1974	1		2016-02-29	2016-03-03		3			1	0	1	1	0	0	0	0	0	0	0	0	0	1	0	0		0	0					0		0	0	0	0	0	1	0		84	38	20	80
5	2018-09-18		A75	1960	1		2013-01-10	2013-01-15		3			0	0	1	0	0	0	0	0	0	0	0	0	0	1	0	0		0	0					0		0	0	0	0	0	1	0		97	37	22	60
5	2014-01-21		A91	2005	1		2014-01-11	2014-01-14		3			1	1	1	0	0	0	0	0	0	0	0	0	0	0	0	0		0	0					0		0	0	0	0	0	1	0		140	40.7	20	70
5	2018-10-09		A91	2007	1		2017-12-12	2017-12-13		3			1	1	1	1	1	0	0	0	0	0	0	0	0	1	0	0		0	1	1	0	0	0	0		0	1	1	0	0	1	0		126	39	20	60
5	2018-09-17		A75	1960	1		2014-05-14	2014-05-19		3			1	1	1	0	0	0	0	0	0	0	0	0	0	0	0			0	0					0		0	0	0	0	0	1	0		104	38.5	20	70
5	2018-09-18		A75	1968	1		2013-03-16	2013-03-21		3			1	1	1	0	0	0	0	0	0	0	0	0	0	0	0	1	1	0	0					1	1	0	0	0	0	0	0	0		83	39	20	60
5	2018-09-17		A75	2004	1		2013-02-05	2013-02-07		3			1	1	1	1	0	0	0	0	0	0	0	0	0	0	0	1	1	0	0					0		0	0	0	0	0	1	0		120	40	21	60
5	2018-10-09		J029	2008	1		2017-07-05	2017-07-07		3			1	1	1	1	0	0	0	0	0	0	0	0	0	0	0	0		0	0					0		0	0	0	0	0	1	0		92	38	25	60
5	2018-10-05		A91.1	1982	1		2016-04-25	2016-04-30		3			1	0	1	0	0	0	0	0	0	0	0	0	0	1	0	0		1	1	0	1	0	0	0		0	0	0	0	0	0	0		74	38	20	80
5	2018-09-18		7612	1989	1		2013-06-22	2013-06-25		3			1	1	1	1	0	0	0	0	0	0	0	0	0	0	0	0		0	0					0		0	0	0	0	0	1	0		110	40	20	60
5	2018-10-05		A91.1	1988	1		2016-02-07	2016-02-11		3			0		1	0	0	0	0	0	0	0	0	1	0	0	0	0		0	1	0	0	1	0	0		0	0	0	0	0	0	0		84	37	20	80
5	2018-10-05		A91.1	1995	1		2016-02-09	2016-02-13		3			1	1	1	0	0	0	0	0	0	0	0	0	0	1	0	0		1	1	0	1	0	0	0		0	0	0	0	0	0	0		107	39.7	20	60
5	2018-10-05		A91.1	1986	1		2016-02-07	2016-02-11		3			1	0	1	1	0	0	0	0	0	0	0	0	0	0	0	0		1	1	0	1	1	0	0		0	0	0	0	0	1	0		78	38	20	60
5	2018-10-05		A91.1	1993	1		2016-03-04	2016-03-07		3			0		1	0	0	0	0	0	0	0	0	0	0	0	0	0		0	1	0	1	0	0	0		0	0	0	0	0	1	0		88	37	20	60
5	2018-10-09		A911	1973	1		2017-05-14	2017-05-16		3			0		1	0	0	0	0	0	0	0	0	0	0	0	0	0		1	1	1	1	1	0	0		0	1	1	0	0	1	0		89	37.5	20	80
5	2018-09-17		A75	1973	1		2014-07-21	2014-07-26		3			0	0	1	0	0	0	0	0	0	0	0	0	0	0	0	0		0	1	0	0	1	0	0		0	0	0	0	0	1	0		110	37	20	60
5	2018-10-09		A911	2014	1		2017-01-06	2017-01-09		3			1	0	0	0	0	0	0	0	0	0	0	0	0	0	0	0		0	0					0		0	1	1	0	0	1	0		120	40.2	36	50
5	2018-09-17		A75	1978	1		2014-03-30	2014-04-02		3			1	1	1	1	0	0	0	0	0	0	0	0	0	0	0	1	1	0	0					0		0	0	0	0	0	1	0		116	38.5	20	70
5	2018-10-05		A91.1	1999	1		2016-03-15	2016-03-18		3			1	1	1	0	0	0	0	0	0	0	0	0	0	0	0	0		1	1	0	1	1	0	0		0	0	0	0	0	1	0		80	39	20	60
5	2018-10-09		A91	2001	1		2017-12-04	2017-12-06		3			1	1	1	1	0	0	0	0	0	0	0	0	0	0	0	0		0	0					0		0	0	0	0	0	0	0		78	39.3	18	70
5	2018-09-17		A91	1970	1		2014-01-14	2014-01-18		3			1	1	0	0	0	0	0	0	0	0	0	0	0	0	0	0		0	1	0	1	0	0	0		0	0	0	0	0	1	0		80	39	20	70
5	2018-09-18		A75	1995	1		2013-01-17	2013-01-20		3			1	1	1	0	0	0	0	0	0	0	0	0	0	0	0	1	1	0	0					1	1	0	0	0	1	0	1	0		100	39.7	26	80
5	2018-10-09		A91	1990	1		2017-12-05	2017-12-09		3			1	1	1	1	0	0	0	0	0	0	0	1	0	0	0	0		0	0					0		0	0	1	0	0	1	0		96	39	20	80
5	2018-09-17		A91	1976	1		2014-01-04	2014-01-09		3			1	0	1	1	0	0	0	0	0	0	0	0	0	0	0	0		0	1	0	1	0	0	0		0	0	0	0	0	0	0		80	38	20	80
5	2018-10-09		A911	1989	1		2017-10-14	2017-10-16		3			1	1	1	1	0	1	0	0	0	0	0	0	0	0	0	0		0	1	1	0	0	0	0		0	0	0	0	0	1	0		100	39	20	70
5	2018-10-05		A91.1	1952	1		2016-03-07	2016-03-09		3			0		1	1	0	0	1	0	0	0	0	0	0	1	0	0		0	0					0		0	0	1	0	0	1	0		100	39	20	80
5	2018-09-18		A75	2001	1		2013-06-18	2013-06-20		3			1	1	1	0	0	0	0	0	0	0	0	1	1	0	0	1	1	0	0					0		0	0	0	0	0	1	0		102	39.5	20	70
5	2018-09-18		A75	2009	1		2013-03-01	2013-03-05		3		4	1	1	0	0	0	0	0	0	0	0	0	0	0	0	0	0		0	0					0		0	1	0	0	0	1	0		140	40.2	46	50
11	2018-09-19		A75	1996	1		2014-02-11	2014-02-17		3			1	1	1	1	0	0	1	0	0	0	0	0	0	0	1	1	1	0	0					1	1	0	0	0	0	0	0	0		100	39.5	20	60
5	2018-09-17		A75	1937	1		2013-03-19	2013-03-22		3			1	1	1	0	0	0	0	0	0	0	0	0	1	0	0	0		0	0					0		0	0	0	0	0	0	0		120	38.5	20	80
5	2018-09-17		A91	2008	1		2014-01-06	2014-01-13		3			1	1	1	0	0	0	0	0	0	0	0	0	0	0	0	0		0	1	0	0	1	0	0		0	1	1	0	0	1	0		120	39	36	50
1	2018-10-10		A91A	2004	1		2013-01-03	2013-01-07		3			0		0	0	0	0	0	0	0	0	0	0	0	0	0	0		0	0					0		0	0	0	0	0	0	0		100	37	20	70
5	2018-09-18		A75	1984	1		2013-02-23	2013-02-27		3			1	1	1	0	0	0	0	0	0	0	0	0	0	0	0	0		0	1	0	0	1	0	0		0	1	0	0	0	1	0		100	38.5	22	60
5	2018-09-17		A75	1971	1		2013-04-06	2013-04-11		3			1	1	1	1	0	0	0	0	0	0	0	0	0	0	0	1	1	0	0					0		0	0	0	0	0	0	0		120	39	20	70
1	2018-10-16		A91a	2012	1		2013-01-01	2013-01-01		1			0		0	0	0	0	0	0	0	0	0	0	0	0	0	0		0	0					0		0	1	0	0	0	0	0		130	38.2	30
5	2018-10-09		A911	2002	1		2016-02-27	2016-03-01		3			1	1	1	0	0	1	0	0	0	0	0	0	0	0	0	0		0	1	0	1	1	0	0		0	0	0	0	0	1	0		84	39	22	70
5	2018-10-09		A911	1992	1		2017-01-07	2017-01-14		3			0		1	1	0	0	0	0	0	0	0	0	0	0	0	0		0	1	0	0	1	0	0		0	0	0	0	0	1	0		80	37	20	60
3	2018-09-25		A75	1971	2		2013-07-20	2013-07-27					1	1	1	0	0	0	0	0	0	0	0	0	0	0	0	1	1	0	0					0		0	0	0	0	0	0	0		90	40.5	22	70
3	2018-09-25		A75	1978	2		2013-07-05	2013-07-12					1	1	1	0	0	0	1	0	0	0	0	1	0	0	0	0		0	0					1	1	0	0	0	0	0	0	0		120	40.3	20	80
	2019-12-08		A75.3	1957			2019-07-08	2019-07-15		6		8	1	0	1	1	0	0	0	0	0	0	0	0	0	0	0	0			0					0		0	1	0	0	0	1	0		85	37.8	22	90
1	2018-09-06		A753	2009	2		2014-11-28	2014-12-03		6			0	0	0	0	0	0	0	0	0	0	0	0	0	0	0	1	1	0	0					1	1	0	0	0	0	1	1	0		130	37	25	60
11	2018-09-19		A75	1975	1		2014-07-21	2014-07-25		6	0	5	1	1	1	1	0	0	0	0	0	0	0	0	0	0	0	0		0	0					1	1	0	0	0	0	0	0	0		80	36.5		70
1	2018-10-16		A911	1992	1		2013-01-01	2013-01-04		1			0		1	0	0	0	0	0	0	0	0	0	0	1	0	0		0	0					0		0	0	0	0	0	0	0		80	37	20	60
1	2018-10-31		A91a	2002	1		2014-01-08	2014-01-11		1			1	1	0	0	0	0	0	0	0	0	0	0	0	0	0	0		0	0					0		0	0	1	0	0	0	0		120	39	20	60
1	2018-10-29		A91a	1999	1		2013-12-31	2014-01-03		1			1	1	0	0	0	0	0	0	0	0	0	0	0	0	0	0		0	0					0		0	0	0	0	0	0	0		100	39.5	20	80
1	2018-10-16		A91a	1979	1		2013-01-01	2013-01-02		1			1	1	1	1	0	0	0	0	0	0	0	0	0	0	0	0		0	0					0		0	0	0	0	0	0	0		105	40.7	20	70
1	2018-10-31		A91a	1976	1		2014-01-03	2014-01-05		1			1	1	1	0	0	0	0	0	0	0	0	0	0	0	0	0		0	0					0		0	0	0	0	0	0	0		100	38.8	20	60
1	2018-10-31		A91a	2002	1		2014-01-10	2014-01-11		1			1	1	1	0	0	0	0	1	0	1	0	1	0	0	0	0		0	0					0		0	0	0	0	0	0	0		112	39	20	60
1	2018-10-16		2295	1994	1		2013-01-01	2013-01-03		1			1	0	1	0	0	0	0	0	0	0	0	0	0	0	0	0		0	0					0		0	0	0	0	0	1	0		80	38	20	70
1	2018-10-30		A91a	2004	1		2014-01-03	2014-01-07		1			1	0	0	0	0	0	0	0	0	0	0	0	0	0	0	0		0	0					0		0	0	0	0	0	0	0		94	37.5	20	60
11	2018-09-19		A75	1973	1		2013-08-19	2013-08-25		1		3	1	1	1	0	0	0	0	0	0	0	0	0	0	0	0	1	1	1	0					1	1	0	0	0	0	0	1	0		110	38.5		70
1	2018-10-31		A911	1984	1		2014-01-01	2014-01-04		1			1	0	0	0	0	0	0	0	0	0	0	1	0	0	0	0		0	1	0	1	0	0	0		0	0	0	0	0	0	0		78	38	20	60
1	2018-10-15		A91a	1994			2013-01-01	2013-01-04		1			1	1	0	0	0	0	0	0	0	0	0	0	0	0	0	0		0	0					0		0	0	0	0	0	1	0		90	38.5	20	70
1	2018-09-06		A77.9	1965	1		2014-11-05	2014-11-19		1			1	1	1	0	0	0	0	0	0	0	0	0	0	0	0	0		0	0					1	1	0	0	0	0	0	0	0		120	39.5	20	90
1	2018-10-31		A91a	2012	1		2014-01-25	2014-01-28		1			1	1	0	0	0	0	0	0	0	0	0	0	0	0	0	0		0	0					0		0	0	0	0	0	0	0		120	38.3	32
1	2018-10-29		A91a	2007	1		2014-01-14	2014-01-16		1			1	1	0	0	0	0	0	0	0	0	0	0	0	0	0	0		0	0					0		0	1	1	0	0	0	0		100	38.5	20	60
1	2018-09-06		A753	1981	1		2013-07-27	2013-08-06		1		9	1	1	0	1	0	0	0	0	0	0	0	1	0	1	1	1	1	0	0					0		0	1	0	0	0	1	0		88	38.7	20	70
1	2018-10-15		A91a	1999	1		2013-01-01	2013-01-03		1			1	0	0	0	0	0	0	0	0	0	0	0	0	0	0	0		0	0					0		0	0	0	0	0	0	0		90	38	28	60
1	2018-10-31		A91a	1975	1		2013-12-23	2014-01-01		1			0		0	0	0	0	0	0	0	0	0	0	0	0	0	0		0	1	0	1	0	0	0		0	0	0	0	0	0	0		82	37.4	20	70
1	2018-10-15		A81a	2008	1		2013-11-11	2013-11-13		1			1	1	0	0	0	0	0	0	0	0	0	0	0	0	0	0		1	0					0		0	0	0	0	0	1	0		120	40	24	60
1	2018-10-31		A91a		1		2014-01-21	2014-01-24		1			1	0	0	0	0	0	0	0	0	0	0	0	0	0	0	0		0	0					0		0	0	0	0	0	0	0		90	38.5	28	70
3	2019-03-08		A75.3	1969	1		2019-02-26	2019-03-08		2	1	10	1	1	1	1	1	0	1	0	0	0	0	1	0	0	0	1	1	4	0					1	1	0	0	0	0	0	1	0		80	39	20	90
	2019-12-08		A75.3	1981			2018-11-29	2018-12-01		2		2	1	1	1	1	0	0	0	0	0	0	0	0	0	1	0	0			0					0		0	1	0	1	1	1	0		90	39.5	23	70
	2019-12-08		A75.3	1966			2018-11-19	2018-11-22		2		0	1	1	1	0	0	0	0	0	0	0	0	0	0	0	0	0			0					0		0	1	0	0	1	0	0		94	39	20	80
3	2019-03-18		A75.3	1986	1		2019-03-08	2019-03-16		2	1	8	1	1	1	1	0	0	1	0	0	0	0	0	0	0	0	0		4	0					1	1	0	1	0	0	0	1	0		84	40	20	70
3	2018-09-24		A76	1965	1		2014-10-20	2014-10-27		2			1	0	1	1	0	0	0	0	0	0	0	0	0	1	0	0		0	0					1	2	0	1	1	0	0	1	0		108	38	21	60
3	2018-09-25		A75	1983	1		2013-01-24	2013-01-29		2			1	1	1	0	0	0	0	0	0	0	0	0	0	0	0	0		0	0					0		0	0	0	0	0	1	0		100	40.5	20	90
3	2014-11-25		A75.3	1956	1		2018-11-18	2018-11-24		2	1	6	1	0	1	1	1	1	1	0	0	0	0	0	0	0	0	1		1	0					1	1	0	0	0	0	0	1	0		80	39	20	70
3	2018-09-24		A75	1972	1		2014-12-12	2014-12-16		2			1	1	1	1	0	0	0	0	0	0	0	1	0	0	0	1	1	0	0					0		0	0	0	0	0	1	0		84	39	20	70
3	2018-09-25		A91	1994	1		2013-09-29	2013-10-01		2			0	0	1	0	0	0	0	0	0	0	0	0	0	0	0	0		0	0					0		0	0	0	0	0	0	0		79	37	22	70
3	2018-10-17		A91a	2013	1		2014-12-26	2014-12-27		2			1	1	0	0	0	0	0	0	0	0	0	0	0	0	0	0		0	0					0		0	0	1	0	0	0	0		130	40	30
3	2018-09-25		A91a	1992	1		2013-10-04	2013-10-06		2			1	1	1	1	0	0	0	0	0	0	0	1	1	0	0	0		0	0					0		0	0	0	0	0	1	0		120	38.3	20	80
3	2018-09-24		17498	2000	1		2014-10-16	2014-10-22		2			1	0	0	0	0	0	0	0	0	0	0	0	0	0	0	1	1	1	0					0		0	0	0	0	0	0	0		75	38.8	18	70
3	2018-09-24		A75	1972	1		2013-01-21	2013-01-28		2			1	0	0	0	0	0	0	0	0	0	0	0	0	0	0	1	1	0	0					0		0	0	0	0	0	0	0		70	38	20	80
3	2018-09-24		A75	2007	1		2014-10-16	2014-10-19		2		3	1	1	1	0	0	0	0	0	0	0	0	0	0	0	0	0		0	0					0		0	0	0	0	0	0	0		86	39	20	70
3	2018-09-25		A91a	1998	1		2013-10-08	2013-10-10		2			1	1	1	1	0	0	0	0	0	0	0	0	0	0	0	0		0	1	0	0	1	0	0		0	0	0	0	0	0	0		88	39.5	20	60
3	2018-09-24		A75	1984	1		2013-01-17	2013-01-23		2			1	1	1	1	0	0	0	0	0	0	0	0	0	0	0	1	1	0	0					0		0	0	0	0	0	0	0		90	39.5	21	70
3	2013-01-25		A75.3	1978	1		2013-01-19	2013-01-24		2	1	3	1	1	1	1	0	0	0	0	0	0	0	0	0	0	0	1		4	1	0	1	0	0	0			0	0	0	0	1	0		96	39	20	70
3	2018-10-12		A91	1940	1		2014-11-30	2014-12-02		2			1	0	1	0	0	0	0	0	0	0	0	0	0	0	0	0		0	0					0		0	0	0	0	0	0	0		90	39.5	20	80
3	2018-10-17		A91a	2014	1		2014-12-06	2014-12-09		2			1	1	0	0	0	0	0	0	0	0	0	0	0	0	0	0		1	0					0		0	0	0	0	0	0	0		124	39.7	30
3	2018-09-24		A75	1947	1		2014-06-03	2014-06-06		2			0	0	1	0	0	0	0	0	0	0	0	0	0	0	0	0		0	0					0		0	1	0	0	0	0	0		90	37.5	20	60
3	2018-10-17		A91b	1983	1		2014-12-03	2014-12-05		2			1	1	1	1	0	0	0	0	0	0	0	0	0	0	0	0		0	0					0		0	0	1	0	0	1	0		94	39	21	60
3	2018-09-24		A75	2002	1		2014-11-15	2014-11-22		2		7	1	1	0	0	0	0	0	0	0	0	0	0	1	0	0	1	1	0	0					1	2	1	1	0	0	0	0	0		108	39.8	20	60
3	2018-10-17		A91	1964	1		2014-12-07	2014-12-11		2			1	1	0	0	0	0	0	0	0	0	0	0	0	0	0	0		0	0					0		0	0	0	0	0	0	0		80	39	24	70
3	2018-10-17		A91a	2009	1		2014-12-07	2014-12-09		2			1	1	1	0	0	0	0	0	0	0	0	0	0	0	0	0		0	0					0		0	0	1	0	0	0	0		130	40	23	60
3	2018-10-17		A91a	1979	1		2014-12-13	2014-12-15		2			1	1	1	1	0	0	0	0	0	0	0	0	0	0	0	0		0	0					0		0	0	0	0	0	1	0		100	39.5	20	80
3	2018-10-12		A91b	1997	1		2014-11-28	2014-12-01		2			1	1	0	0	0	0	0	0	0	0	0	1	1	1	0	0		0	0					0		0	0	0	0	0	0	0		85	39	22	70
3	2018-09-25		A91	1936	2		2013-09-20	2013-09-23		2			1	1	1	0	0	0	0	0	0	0	0	0	0	0	0	0		0	0					0		0	0	0	0	0	0	0		90	39	20	80
3	2018-09-24		A75	2006	1		2014-06-24	2014-06-26		2	1	2	1	1	1	1	0	0	0	0	0	0	0	0	0	1	0	0		0	0					0		0	1	1	0	0	0	0		97	38.5	22	60
3	2018-10-17		A91a	1972	1		2014-12-03	2014-12-05		2			0		1	1	0	0	0	0	0	0	0	0	0	0	0	0		0	0					0		0	0	0	0	0	0	0		70	37.5	20	70
3	2018-10-12		A91	1987	1		2013-10-25	2013-10-29		2			1	1	1	1	0	0	0	0	0	0	0	0	0	0	0	0		0	0					0		0	0	0	0	0	0	0		100	38	20	70
3	2018-10-17		A91	2005	1		2014-12-07	2014-12-10		2			1	1	1	0	0	0	0	0	0	0	0	0	0	0	0	0		0	0					0		0	0	0	0	0	0	0		116	39.5	20	60
3	2018-10-18		A91a	2002	1		2014-12-16	2014-12-22		2			1	1	1	0	0	0	0	0	0	0	0	0	0	1	0	0		1	1	0	1	0	0	0		0	0	1	0	0	0	0		106	38.7	20	60
3	2018-10-17		A91a	2012	1		2014-11-16	2014-11-20		2			1	1	1	0	0	0	0	0	0	0	0	0	0	1	0	0		0	0					0		0	0	0	0	0	0	0		110	38.7	26	99
3	2018-10-17		A91b	1997	1		2014-11-04	2014-11-08		2			1	1	1	1	0	0	0	0	0	0	0	1	0	0	0	0		0	0					0		0	1	0	0	0	0	0		100	39.5	20	70
3	2018-10-17		A91a	1997	1		2014-12-19	2014-12-22		2			1	1	1	1	0	0	0	0	0	0	0	0	0	0	0	0		0	0					0		0	0	0	0	0	1	0		100	39.5	20	70
3	2018-10-17		A91a	2013	1		2014-12-19	2014-12-21		2			1	1	0	0	0	0	0	0	0	0	0	0	0	0	0	0		0	0					0		0	0	1	0	0	0	0		130	40	30
3	2018-10-12		A913	1977	1		2014-11-12	2014-11-17		2			0		1	1	0	0	0	0	0	0	0	0	0	1	0	0		0	0					0		0	0	0	0	0	0	0		90	37	20	80
3	2018-10-18		B34	1973	1		2014-12-17	2014-12-22		2			1	1	1	1	0	0	0	0	0	0	0	0	0	1	0	0		0	0					0		0	0	0	0	0	1	0		120	39.2	20	80
3	2018-10-17		A91a	2002	1		2014-12-02	2014-12-04		2			1	1	1	0	0	0	0	0	0	0	0	1	0	0	0	0		0	0					0		0	1	1	0	0	1	0		104	38.5	20	60
3	2018-10-17		A91b	1968	1		2014-12-27	2014-12-28		2			1	0	1	1	0	0	0	0	0	0	0	0	0	0	0	0		0	0					0		0	0	0	0	0	1	0		84	39	22	70
5	2018-10-09		A91	1996	1		2017-10-19	2017-10-24		2			1	1	1	1	0	0	0	0	0	0	0	0	1	1	1	0		0	1	0	1	0	0	0		0	0	0	0	0	0	0		88	40.3	20	70
3	2018-09-25		A91a	1957	1		2013-10-06	2013-10-07		2			0	0	1	1	0	0	0	0	0	0	0	0	0	0	0	0		0	0					0		0	0	0	0	0	0	0		70	37.5	20	80
3	2018-10-12		A91a	2012	1		2013-10-16	2013-10-19		2			0		0	0	0	0	0	0	0	0	0	0	0	0	0	0		0	1	0	1	0	0	0		0	0	0	0	0	0	0		126	37	30
3	2018-10-12		A91a	1999	1		2013-11-18	2013-11-19		2			1	0	0	0	0	0	0	0	0	0	0	0	0	0	0	0		0	0					0		0	0	0	0	0	0	0		85	37.2	20	70
3	2018-10-17		A91b	2005	1		2014-11-10	2014-11-14		2			1	1	1	0	0	0	0	0	0	0	0	1	1	1	0	0		0	0					0		0	1	0	0	0	1	0		100	39.2	20	60
3	2018-09-25		A91a	1995	1		2013-11-04	2013-11-05		2			1	1	1	1	0	1	0	0	0	0	0	0	0	0	0	0		0	0					0		0	0	0	0	0	1	0		130	40	22	80
3	2018-10-12		A91a	1999	1		2014-10-02	2014-10-02		2			1	1	1	1	1	0	0	0	0	0	0	0	0	1	0	0		0	0					0		0	0	0	0	0	1	0		120	40.2	20	70
3	2018-10-12		A91b	2012	1		2014-10-17	2014-10-20		2			1	1	0	0	0	0	0	0	0	0	0	0	0	0	0	0		0	1	1	0	0	0	0		0	0	0	0	0	0	0		126	39	38
3	2018-09-24		A75	1937	1		2014-11-02	2014-11-12		2			1	1	1	0	0	0	0	0	0	0	0	0	0	0	0	1	1	0	0					0		0	0	0	0	0	0	0		110	39.5	20	70
3	2018-09-25		A91a	2005	1		2013-09-14	2013-09-17		2			0	0	0	0	0	0	0	0	0	0	0	0	0	0	0	0		0	0					0		0	0	0	0	0	0	0		90	37.2	20	70
3	2018-09-24		A75	2009	1		2014-10-27	2014-10-31		2		3	1	0	1	0	0	0	0	0	0	0	0	0	0	0	0	1	1	0	0					0		0	0	0	0	0	0	0		88	37.6	20	60
3	2018-10-12		A91a	1980	1		2013-10-13	2013-10-13		2			1	0	1	0	0	0	0	0	0	0	0	0	0	0	0	0		0	0					0		0	0	0	0	0	1	0		100	39.2	20	70
5	2018-11-27		A75	1982	1		2013-01-25	2013-01-27		3			1	1	0	1	0	0	0	0	0	0	0	0	0	0	0			0	0					0		0	0	0	0	0	0	0		96	39	20	60
3	2018-10-17		A91a	1996	1		2014-12-04	2014-12-06		2			1	1	1	1	0	0	0	0	0	0	0	0	0	0	0	0		0	1	0	0	1	0	0		0	0	1	0	0	1	0		120	40.6	20	70
3	2018-10-17		A91b	1975	1		2014-12-23	2014-12-27		2			1	0	1	1	0	0	0	0	0	0	0	0	0	1	0	0		0	1	1	0	0	0	0		0	0	0	0	0	0	0		63	37.7	20	80
3	2018-10-17		A91	2000	1		2014-12-11	2014-12-12		2			1	1	1	1	0	0	0	0	0	0	0	0	0	0	0	0		0	0					0		0	0	0	0	0	1	0		110	39.3	20	60
3	2018-09-24		A75	1965	1		2014-08-16	2014-08-21		2			1	1	1	1	0	0	0	0	0	0	0	0	0	1	0	0		0	0					0		0	0	0	0	0	1	0		90	39.5	20	80
	2018-09-24		A75	1979	1		2013-01-23	2013-01-30		2			1	1	0	0	0	0	0	0	0	0	0	0	0	0	0	1	1	0	0					1	2	0	0	0	0	0	0	0		80	40	20	80
3	2018-09-24		A75	1984	1		2013-01-20	2013-01-23		2			0	0	0	0	0	0	1	1	0	0	0	1	0	1	0			0	0					0		0	0	0	0	0	0	0		76	37.5	20	60
3	2018-09-25		A91	1990	1		2013-11-03	2013-11-05		2			1	1	1	0	0	0	0	0	0	0	0	0	0	0	0	0		0	0					0		0	0	0	0	0	1	0		120	39	20	60
3	2018-10-17		A91b	2006	1		2014-11-27	2014-12-02		2			1	1	0	0	0	0	0	0	0	0	0	1	1	1	0	0		0	1	0	0	1	0	0		0	0	0	0	0	1	0		100	38.7	20	60
3	2018-09-25		A91a	1974	1		2013-09-13	2013-09-16		2			1	1	1	0	0	0	0	0	0	0	0	0	0	0	0	0		0	0					0		0	0	0	0	0	0	0		90	39	20	70
3	2018-10-17		A91a	1999	1		2014-12-06	2014-12-10		2			1	1	0	0	0	0	0	0	0	0	0	0	0	0	0	0		0	0					0		0	0	0	0	0	0	0		88	39.6	20	80
3	2018-10-12		A91c	1947	1		2014-12-01	2014-12-03		2			1	1	0	0	0	0	0	0	0	0	0	0	0	0	0	0		0	0					0		0	1	1	0	0	0	0		100	39.5	21	60
3	2018-09-25		A91a	2000	1		2013-10-04	2013-10-07		2			1	1	1	0	0	0	0	0	0	0	0	1	1	0	0	0		0	1	0	0	1	0	0		0	0	0	0	0	0	0		100	40.3	20	60
3	2018-10-17		A91b	1991	1		2014-11-11	2014-11-14		2			1	1	0	0	0	0	0	0	0	0	0	0	0	0	0	0		0	1	0	0	0	1	0		0	1	1	0	0	0	0		120	38.5	20	70
3	2018-10-17		A91a	1997	1		2014-12-04	2014-12-07		2			1	1	1	1	0	1	0	0	0	0	0	0	0	1	0	0		0	0					0		0	0	1	0	0	1	0		80	39.8	20	80
3	2018-10-12		A91b	2010	1		2014-11-13	2014-11-18		2			0		0	0	0	0	0	0	0	0	0	0	0	1	0	0		0	0					0		0	0	0	0	0	0	0		90	37	28	68
3	2018-09-24		A75	1981	1		2013-01-20	2013-01-23		2			1	1	1	1	0	0	0	0	0	0	0	0	0	0	0	0		0	0					0		0	0	0	0	0	1	0		88	39	20	80
3	2018-10-17		A91	1982	1		2014-12-01	2014-12-06		2			1	1	1	0	0	0	0	0	0	0	0	0	0	0	0	0		0	0					1	1	0	0	0	0	0	0	0		106	39.4	28	70
1	2018-09-06		A753	1996	1		2013-05-06	2013-05-13		2			1	1	1	1	0	0	0	0	0	0	0	0	0	1	0	1	1	0	0					1	1	0	0	0	0	0	1	0		105	39.3	22	60
3	2018-10-17		A91a	2008	1		2014-12-04	2014-12-07		2			1	0	0	0	0	0	0	0	0	0	0	0	0	0	0	0		0	0					0		0	0	0	0	0	0	0		120	37	20	60
3	2018-10-17		A91a	1979	1		2014-12-07	2014-12-09		2			1	1	0	0	0	0	0	0	0	0	0	0	0	0	0	0		0	0					0		0	0	0	0	0	0	0		78	39	20	68
3	2018-09-25		A91a	1953	1		2013-11-02	2013-11-05		2			1	0	1	0	0	0	0	0	0	0	0	0	0	0	0	0		0	0					0		0	0	0	0	0	0	0		74	38	20	60
3	2018-09-24		A75	1977	1		2013-01-13	2013-01-16		2		3	1	0	0	0	0	0	0	0	0	0	0	0	0	0	0	0		0	0					0		0	0	0	0	0	0	0		80	38	20	70
3	2018-10-17		A91b	2014	1		2014-12-10	2014-12-15		2			1	1	0	0	0	0	0	0	0	1	0	0	0	0	0	0		0	0					0		0	0	0	0	0	0	0		132	39.5	47
3	2018-10-12		A91c	1987	1		2013-10-15	2013-10-19		2			0		1	0	0	0	0	0	0	0	0	1	1	0	0	0		0	1	0	1	0	0	0		0	0	0	0	0	1	0		84	37	20	50
1	2018-10-31		A91a	1948	1		2014-01-09	2014-01-15		2			1	0	1	0	0	0	0	0	0	0	0	1	0	0	0	0		0	0					0		0	0	0	0	0	0	0		80	38	28	70
3	2018-09-25		A75	1961	1		2013-05-28	2013-06-12		2		15	1	1	1	1	0	0	0	0	0	0	0	0	0	0	0	1	1	0	0					0		0	0	0	0	0	1	0		88	39.5	20	60
3	2018-10-17		A91b	2006	1		2014-12-07	2014-12-12		2			0		1	1	0	0	0	0	0	0	0	0	0	1	0	0		0	0					0		0	0	0	0	0	1	0		82	37	22	60
8	2018-10-18		A91	2010	1		2014-12-13	2014-12-16		2			1	1	1	0	0	0	0	0	0	0	0	0	0	0	0	0		0	0					0		0	0	1	0	0	0	0		140	40	23
3	2018-10-17		A91a	2009	1		2014-12-05	2014-12-06		2			1	1	0	0	0	0	0	0	0	0	0	0	0	0	0	0		0	0					0		0	1	0	0	0	0	0		130	40	28
3	2018-10-17		A91a	2014	1		2014-11-20	2014-11-22		2			1	1	0	0	0	0	0	0	0	0	0	0	0	0	0	0		0	0					0		0	0	0	0	0	0	0		148	38.5	38
3	2018-10-17		A91b	1996	1		2014-11-18	2014-11-21		2			1	1	1	1	0	0	0	0	0	0	0	1	1	0	0	0		0	0					0		0	0	1	0	0	0	0		82	38.5	20	80
3	2018-10-18		A91	1983	1		2014-12-15	2014-12-16		2			1	1	1	1	0	0	0	0	0	0	0	0	0	0	0	0		0	0					0		0	0	1	0	0	1	0		110	38.5	22	70
3	2018-09-25		A91a	2001	1		2013-09-15	2013-09-17		2			1	0	0	0	0	1	0	0	0	0	0	0	0	0	0	0		0	0					0		0	1	0	0	0	0	1		100	38	22
3	2018-10-17		A91b	1959	1		2014-11-15	2014-11-19		2			1	1	0	0	0	0	0	0	0	0	0	0	1	1	0	0		0	0					0		0	0	0	0	0	0	0		72	38.5	20	80
3	2018-10-17		A91a	2006	1		2014-12-03	2014-12-06		2			1	1	1	0	0	0	0	0	0	0	0	1	1	0	0	0		0	0					0		0	0	1	0	0	0	0		120	40	24	60
3	2018-09-25		A91a	2007	1		2013-10-06	2013-10-07		2			1	1	0	0	0	0	0	0	0	0	0	0	0	0	0	0		0	0					0		0	0	0	0	0	0	0		130	39.5	26	60
3	2018-09-25		A81a	2010	1		2013-09-22	2013-09-26		2			1	1	0	0	0	0	0	0	0	0	0	0	0	0	0	0		0	0					0		0	0	0	0	0	0	0		140	39	27
3	2018-10-17		A91a	1987	1		2014-12-09	2014-12-15		2			0		0	0	0	0	0	0	0	0	0	0	0	0	0	0		0	0					0		0	0	0	0	0	0	0		55	37	28	60
3	2018-10-12		A91a	2002	1		2013-10-21	2013-10-22		2			1	0	0	0	0	0	0	0	0	0	0	0	0	0	0	0		0	0					0		0	0	0	0	0	0	0		120	39	22	60
3	2018-09-25		A91	2007	1		2013-11-03	2013-11-05		2			1	1	1	0	0	0	0	0	0	0	0	0	0	0	0	0		0	0					0		0	0	0	0	0	0	0		110	40.3	25	60
3	2018-09-24		A75	1944	1		2013-02-11	2013-02-14		2			0	0	1	0	0	0	0	0	0	0	0	0	0	0	0	1	1	0	0					0		0	0	0	0	0	0	0		100	37	20	100
3	2018-10-12		A91	1947	1		2014-11-30	2014-12-02		2			0		0	1	0	0	0	0	0	0	0	0	0	0	0	0		0	0					0		0	0	0	0	0	0	0		80	37.5	20	70
5	2018-09-24		A75	1969	1		2014-11-01	2014-11-06		2		1	1	1	1	0	0	0	0	0	0	0	0	0	0	0	0	1	1	0	0					0		0	0	0	0	0	1	0		90	38	20	80
3	2014-11-28		A75.3	1973	1		2018-11-22	2018-11-26		2		4	1	1	1	1	1	0	1	1	0	0	0	0	0	0	0	1		2	0					1	1	0	0	0	0	0	1	0		80	39	20	70
3	2018-10-17		A91a	1945	1		2014-12-12	2014-12-15		2			1	1	1	1	0	0	0	0	0	0	0	0	0	0	0	0		0	0					0		0	0	0	0	0	0	0		82	39	22	80
3	2018-10-12		A91a	1962	1		2013-08-07	2013-08-08		2			1	1	1	1	0	0	0	0	0	0	0	0	0	0	0	0		0	0					0		0	0	0	0	0	1	0		90	38.5	22	80
3	2018-09-25		A75	1984	1		2013-04-15	2013-04-21		2		6	1	1	1	0	0	0	0	0	0	0	0	0	0	1	0	1	1	0	0					1	1	0	0	0	0	0	1	0		100	39.5	20	70
3	2018-09-25		A91a	1956	1		2013-08-12	2013-08-13		2			1	1	1	1	0	1	0	0	0	0	0	1	0	0	0	0		0	0					0		0	0	0	0	0	1	0		85	39	20	60
3	2018-09-25		A91	1967	1		2013-09-23	2013-09-24		2			1	0	0	0	0	0	0	0	0	0	0	0	0	0	0	0		0	0					0		0	0	0	0	0	0	0		90	38	20	80
3	2018-09-25		A91	2003	1		2013-09-10	2013-09-12		2			1	1	1	0	0	0	0	0	0	0	0	0	0	0	0	0		0	0					0		0	0	0	0	0	0	0		120	38.7	22	60
3	2018-09-24		A75	1962	1		2013-01-20	2013-02-04		2			1	1	1	0	0	0	0	0	0	0	1	0	0	0	0	1	1	0	0					1	1	0	0	0	0	0	0	0		120	40	22	80
3	2018-10-17		A91a	2003	1		2014-12-05	2014-12-07		2			1	1	0	0	0	0	0	0	0	0	0	0	0	0	0	0		0	0					0		0	0	1	0	0	0	0		120	39.5	20	68
3	2018-10-17		A91a	1999	2		2014-12-01	2014-12-04		2			1	1	0	0	0	0	0	0	0	0	0	0	0	0	0	0		0	0					0		0	0	0	0	0	0	0		90	39.5	28	60
11	2018-11-12		A71	1952	1		2014-11-25	2014-11-28		2		3	1	1	0	1	1	0	0	0	0	0	0	0	0	0	0			0	0					0		0	0	0	0	0	0	0		90	38.8		60
3	2014-11-08		A75.3	1974	1		2018-11-01	2018-11-08		2		7	1	1	1	1	0	0	1	0	0	0	0	0	0	0	0	1		4	0					1	1	0	0	0	0	1	1	0		80	39	20	70
3	2018-09-25		A91a	2004	1		2013-09-16	2013-09-17		2			1	1	0	0	0	0	0	0	0	0	0	0	0	0	0	0		0	0					0		0	0	0	0	0	0	0		94	39	24	60
3	2014-01-27		A75	1975	1		2013-01-28	2013-02-04		2			1	1	1	0	0	0	0	0	0	0	0	0	0	0	0	1	1	0	0					1	1	0	0	0	0	0	0	0		104	40.5	22	60
1	2018-10-10		A91a	1971	1		2013-01-02	2013-01-07		2			0		0	1	0	0	0	0	0	0	0	0	0	0	0	0		0	0					0		0	0	0	0	0	1	0		74	37.5	20	60
3	2018-10-18		14562	1968	1		2013-08-25	2013-08-30		2			0		1	0	0	0	0	0	0	0	0	0	0	0	0	0		0	1	1	0	0	0	0		0	0	0	0	0	1	0		76	37	20	70
1	2018-09-06		A753	1980	1		2013-11-01	2013-11-04		2			1	1	0	0	0	0	0	0	0	0	0	0	0	0	0	0		0	0					1	1	0	0	0	0	0	0	0		96	40	20	70
3	2014-11-26		A75.3	1938	1		2014-11-14	2014-11-26		2	1	12	1	1	1	1	0	0	0	0	0	0	0	0	0	0	0	1		4	0					0			0	0	0	0	1	0		80	37.5	20	80
3	2018-10-17		A91a	1993	1		2014-12-11	2014-12-13		2			1	0	1	0	0	0	0	0	0	0	0	0	0	0	0	0		0	0					0		0	0	0	0	0	1	0		72	38	20	70
3	2018-10-12		A91a	1977	1		2014-11-14	2014-11-17		2			1	0	1	1	0	0	0	0	0	0	0	0	0	0	0	0		0	0					0		0	0	0	1	0	1	0		47	37.5	20	60
3	2018-09-24		A75	1976	1		2013-03-12	2013-03-17		2			1	1	1	1	0	0	0	0	0	0	0	0	0	1	0	0		0	0					0		0	0	0	0	1	1	0		90	39	20	60
3	2018-09-24		A75	2000	1		2014-11-10	2014-11-13		2			1	1	1	0	0	0	0	0	0	0	0	0	0	0	0	0		0	0					0		0	0	0	0	0	0	0		90	39.2	20	70
3	2014-08-17		A75.3	1989	1		2018-08-10	2018-08-17		2	1	7	1	1	1	1	1	1	1	0	0	0	0	0	0	0	0	0		4	0					1	1	0	0	0	0	0	1	0		80	38	20	60
3	2018-09-25		A91a	1973	1		2013-09-14	2013-09-15		2			1	1	1	1	0	0	0	0	0	0	0	0	0	0	0	0		0	0					0		0	0	0	0	0	0	0		90	39	20	80
3	2018-09-25		A91a	1956	1		2013-09-19	2013-09-20		2			1	1	1	1	0	0	0	0	0	0	0	0	0	1	0	0		0	0					0		0	0	0	0	0	1	0		100	39	22	90
3	2018-09-25		A91a	1931	1		2013-11-03	2013-11-04		2			0	0	1	0	0	0	0	0	0	0	0	1	0	0	0	0		0	0					0		0	0	0	0	0	1	0		96	37.5	22	90
3	2018-10-12		A91a	1940	1		2013-10-17	2013-10-23		2			1	0	0	1	0	0	0	0	0	0	0	0	0	0	0	0		0	0					0		0	0	0	0	0	1	0		70	38	22	70
3	2018-10-12		A91a	2014	1		2014-11-27	2014-11-29		2			1	1	0	0	0	0	0	0	0	0	0	1	1	0	0	0		0	0					0		0	0	0	0	0	0	0		130	40	30
3	2018-10-12		A913	1964	1		2013-10-25	2013-10-30		2			0		1	0	0	0	0	0	0	0	0	0	1	0	0	0		0	0					0		0	0	0	0		0	0		79	37	20	70
3	2018-10-12		A91	1990	1		2013-10-20	2013-10-26		2			1	1	1	1	0	0	0	0	0	0	0	0	0	0	0	0		0	1	0	1	0	0	0		0	0	0	0	0	0	0		80	38.3	20	80
3	2018-09-24		A75	1979	1		2013-01-22	2013-01-28		2			1	1	1	1	0	0	0	0	0	0	0	0	0	0	0	1	1	0	0					0		0	0	0	0	0	1	0		70	38.5	20	70
3	2018-09-25		A75	1970	1		2013-01-31	2013-02-05		2		5	1	0	1	0	0	0	0	0	0	0	0	0	0	0	0	1	1	0	0					0		0	0	0	0	0	1	0		110	37.5	22	60
3	2018-10-12		A90	2006	1		2013-10-25	2013-10-27		2			1	1	1	0	0	0	0	0	0	0	0	0	0	0	0	0		0	0					0		0	0	0	0	0	0	0		120	38.5	20	60
3	2018-10-17		A91a	1988	1		2014-12-21	2014-12-26		2			0		1	0	0	0	0	0	0	0	0	0	0	0	0	0		0	1	0	1	0	0	0		0	0	0	0	0	0	0		80	37	20	80
3	2018-10-12		A91a	2005	1		2013-10-22	2013-10-24		2			1	1	1	1	0	0	0	0	0	0	0	0	0	0	0	0		0	0					0		0	0	0	0	0	1	0		140	40	20	60
3	2018-09-24		A75	1982	1		2013-01-24	2013-01-28		2			1	0	1	0	0	0	0	0	0	0	0	0	0	0	0	1	1	0	0					0		0	0	0	0	0	0	0		70	37.5	20	70
3	2018-10-18		A91a	2003	1		2013-11-14	2013-11-15		2			1	1	1	1	0	0	0	0	0	0	0	0	0	0	0	0		0	0					0		0	0	0	0	0	0	0		130	40.5	20	60
3	2018-10-17		A91a	1989	1		2014-12-07	2014-12-09		2			1	1	1	1	0	0	0	0	0	0	0	0	0	0	0	0		0	0					0		0	0	1	0	0	1	0		96	39.5	20	70
3	2018-09-24		A75	2000	1		2013-02-22	2013-03-01		2		7	1	1	1	0		0	0	0	0	0	0	0	0	0	0	1	1	0	0					1	1	0	0	0	0	0	0	0		120	38.5	20	60
3	2018-09-24		S_t m�	2003	1		2014-10-16	2014-10-23		2			1	1	1	0	0	0	0	0	0	0	0	1	1	1	0	1	1	0	0					0		0	0	0	0	0	0	0		90	38.5	22	60
3	2018-09-24		A75	1998	1		2014-06-18	2014-06-21		2			1	1	1	0	0	0	0	0	0	0	0	0	0	0	0	0		0	0					0		0	1	1	0	0	0	0		120	40	20	70
1	2018-10-16		A91a	2012	1		2013-01-01	2013-01-02		2			1	0	0	0	0	0	0	0	0	0	0	0	0	0	0	0		0	0					0		0	0	0	0	0	0	0		120	37.5	40
3	2018-10-17		A91b	2003	1		2014-10-17	2014-10-20		2			0		1	1	0	0	0	0	0	0	0	0	0	1	0	0		0	1	0	0	1	0	0		0	0	0	0	0	1	0		100	37	20	60
3	2018-10-17		A91a	2006	1		2014-10-13	2014-10-17		2			1	1	1	1	0	0	0	0	0	0	0	0	0	0	0	0		0	1	0	1	0	0	0		0	0	0	0	0	0	0		110	39.5	22	60
3	2018-10-12		A91a	1962	1		2014-10-14	2014-10-16		2			1	1	1	0	0	0	0	0	0	0	0	0	0	0	0	0		0	0					0		0	0	0	0	0	0	0		102	39.5	20	80
3	2018-09-25		A75	1973	1		2013-07-24	2013-08-01		2			1	1	1	0	0	0	0	0	0	0	0	0	0	0	0	1	1	0	0					0		0	0	0	0	0	0	0		88	38.5	20	70
3	2018-09-24		A75	2003	1		2013-02-22	2013-02-26		2			1	0	1	0	0	0	0	0	0	0	0	0	0	0	0	0		0	0					0		0	0	0	0	0	0	0		100	38	20	60
3	2018-10-18		A91a	1989	1		2013-11-07	2013-11-09		2			1	1	1	1	0	0	0	0	0	0	0	0	0	0	0	0		0	1	0	0	1	0	0		0	0	0	0	0	1	0		100	38.7	20	60
3	2018-09-25		A91a	1962	1		2013-10-05	2013-10-08		2			1	1	1	1	0	0	0	0	0	0	0	0	0	0	0	0		0	0					0		0	0	0	0	0	0	0		96	40	22	80
3	2018-10-18		A91b	2012	1		2013-11-08	2013-11-12		2			1	1	1	0	0	0	0	0	0	0	0	1	1	0	1	0		0	0					0		0	1	1	0	0	1	0		130	38.6	35
3	2018-10-17		A91b	2008	1		2014-10-15	2014-10-19		2			1	1	1	0	0	0	0	0	0	0	0	0	0	0	0	0		0	0					0		0	0	0	0	0	1	0		120	40	28	60
3	2018-10-12		A91b	1976	1		2013-10-23	2013-10-26		2			1	0	1	1	0	0	0	0	0	0	0	0	0	0	0	0		0	0					0		0	0	0	0	0	0	0		82	38	20	70
4	2018-09-25		A91a	1987	1		2013-10-01	2013-10-04		2			1	1	1	1	0	0	0	0	0	0	0	0	0	0	0	0		0	0					0		0	0	0	0	0	0	0		110	39.8	24	80
3	2018-09-25		A91a	1973	1		2013-09-27	2013-09-30		2			1	0	1	1	0	1	0	0	0	0	0	0	0	0	0	0		0	0					0		0	0	0	0	0	0	0		90	38	22	70
3	2018-09-24		A75	2010	1		2014-11-10	2014-11-20		2			1	1	0	0	0	0	0	0	0	0	0	0	0	0	0			0	0					0		0	0	1	1	0	0	0		110	39	27	80
3	2018-09-25		A91a	1963	1		2013-11-04	2013-11-05		2			1	1	1	1	0	0	0	0	0	0	0	0	0	0	0	0		0	0					0		0	0	0	0	0	0	0		100	39.5	20	80
3	2018-10-17		A91a	2009	1		2014-12-05	2014-12-07		2			1	0	0	0	0	0	0	0	0	0	0	0	0	0	0	0		0	0					0		0	0	0	0	0	0	0		116	37.8	25	60
3	2018-10-17		A91b	2001	1		2014-12-22	2014-12-29		2			1	1	1	1	0	0	0	0	0	0	0	0	0	1	0	0		0	0					0		0	0	0	0	0	1	0		110	40.2	22	70
3	2018-10-18		A91a	1981	1		2014-12-20	2014-12-22		2			1	1	1	1	0	0	0	0	0	0	0	0	0	0	0	0		0	0					0		0	0	1	0	0	1	0		102	39.5	20	80
3	2018-10-12		A71a	1983	1		2013-10-21	2013-10-24		2			1	1	1	1	0	0	0	0	0	0	0	0	0	0	0	0		0	0					0		0	0	0	0	0	0	0		110	39	20	60
3	2018-09-25		A91a	1932	1		2013-10-21	2013-10-22		2			1	0	1	1	0	1	0	0	0	0	0	1	0	0	0	0		0	0					0		0	0	0	0	0	1	0		78	39	22	70
3	2018-09-25		Sxh	1977	1		2013-10-09	2013-10-11		2			1	1	1	1	0	0	0	0	0	0	0	0	0	1	0	0		0	0					0		0	0	0	0	0	1	0		92	40	20	80
3	2018-09-25		A91	1964	1		2013-11-17	2013-11-19		2			1	1	1	1	0	0	0	0	0	0	0	0	0	0	0	0		0	0					0		0	0	0	0	0	0	0		104	39	20	70
3	2018-10-17		A91a	2014	1		2014-12-02	2014-12-05		2			1	1	0	0	0	0	0	0	0	0	0	0	0	0	0	0		0	0					0		0	0	0	0	0	0	0		124	39	30
3	2018-10-12		A91	1980	1		2013-10-24	2013-10-25		2			1	1	1	1	0	0	0	0	0	0	0	0	0	0	0	0		0	0					0		0	0	0	0	0	1	0		100	40	20	80
3	2018-09-24		A75	1994	1		2014-10-15	2014-10-20		2			1	0	0	1	0	0	0	0	0	0	0	0	0	0	0	0		0	0					0		0	0	0	0	0	1	0		120	38	20	60
3	2018-10-17		A91a	1999	1		2014-12-06	2014-12-08		2			1	0	0	0	0	0	0	0	0	0	0	0	0	0	0	0		0	0					0		0	1	1	0	0	0	0		88	38	20	80
3	2018-09-24		A75	2003	1		2014-11-18	2014-11-25		2			1	0	0	0	0	0	0	0	0	0	0	0	0	0	0	1	1	0	0					1	1	0	0	0	0	0	0	0		80	38.5	22	60
3	2018-09-25		A91a	1973	1		2013-09-21	2013-09-24		2			0	0	1	0	0	0	0	0	0	0	0	0	0	0	0	0		0	0					0		0	0	0	0	0	1	0		84	37.5	22	60
3	2018-09-24		A75	1976	1		2014-11-23	2014-11-25		2			0	0	1	0	0	0	0	0	0	0	0	0	0	0	0	1	1	0	0					0		0	0	0	0	0	0	0		80	37.2	20	70
11	2018-09-24		J02	1957	1		2014-10-16	2014-10-21		2			1	1	0	1	0	0	0	0	0	0	0	0	0	0	0	0		0	0					0		0	0	0	0	0	1	0		90	39	20	60
3	2018-09-25		A91c	1994	1		2013-09-30	2013-10-03		2			1	0	1	1	0	0	0	0	0	0	0	0	0	0	0	0		0	0					0		0	0	0	0	0	0	0		90	38.5	20	50
3	2018-10-12		A91a	1985	1		2014-10-14	2014-10-16		2			1	1	1	1	0	0	0	0	0	0	0	0	0	0	0	0		0	0					0		0	0	0	0	0	1	0		78	39	20	80
3	2018-09-24		A75	1982	1		2014-12-11	2014-12-16		2			1	0	1	0	0	0	0	0	0	0	0	0	0	0	0	1	1	0	0					1	1	0	0	0	0	0	1	0		86	38.5	22	70
3	2018-09-24		A75	1964	1		2013-07-31	2013-08-03		2			1	1	1	1	0	0	0	0	0	0	0	0	0	0	0	0		0	0					0		0	0	0	0	0	0	0		100	39.3	20	90
3	2018-09-25			1975	1		2013-07-26	2013-07-29		2			1	1	1	1	0	0	0	0	0	0	0	0	0	0	0	0		0	0					0		0	0	0	0	0	0	0		80	38.5	20	70
3	2018-09-25		A91a	1984	1		2013-11-01	2013-11-03		2			0	0	1	0	0	1	0	0	0	0	0	0	0	0	0	0		0	0					0		0	0	0	0	0	0	0		94	37.5	20	70
3	2018-10-12		A91	2002	1		2013-10-11	2013-10-14		2			1	0	1	1	0	0	0	0	0	0	0	0	0	0	0	0		0	0					0		0	1	0	0	0	1	0		90	38.2	20	60
3	2018-10-17		A91	1949	1		2014-12-01	2014-12-05		2			1	0	0	0	0	0	0	0	0	0	0	0	0	1	0	0		0	0					0		0	0	0	0	0	1	0		70	38	28	60
3	2018-09-25		A91	1986	1		2013-10-22	2013-10-23		2			1	0	0	0	0	1	0	0	0	0	0	0	0	0	0	0		0	0					0		0	0	0	0	0	0	0		80	37.8	22	70
3	2018-09-25		A75	2007	1		2013-07-26	2013-07-27		2		1	1	1	0	0	0	0	0	0	0	0	0	0	0	1	0	0		0	0					0		0	1	1	0	0	0	0		100	39	26	60
3	2018-10-17		A91a	1999	1		2014-12-01	2014-12-03		2			1	1	0	0	0	0	0	0	0	0	0	0	0	0	0	0		0	0					0		0	0	1	0	0	0	0		120	38.2	20	80
3	2018-10-17		A91a	2014	1		2014-11-19	2014-11-21		2			1	1	0	0	0	0	0	0	0	0	0	0	0	0	0	0		0	0					0		0	0	0	0	0	0	0		138	39.5	32	99
3	2018-09-24		A75	2002	1		2014-10-06	2014-10-07		2		1	1	1	0	0	0	0	1	0	0	0	0	0	0	0	0	0		0	0					0		0	0	0	0	0	0	0		100	38.5	22	60
3	2018-11-27		A75	1986	1		2013-02-21	2013-03-03		2		6	1	1	1	1	0	0	0	0	0	0	0	0	0	0	0			0	0					0		0	0	0	0	0	0	0		90	39	22	80
3	2018-09-25		A91a	1975	1		2013-10-17	2013-10-21		2			1	1	1	1	0	1	0	0	0	0	0	0	0	0	0	0		0	0					0		0	0	0	0	0	0	0		70	39	22	60
3	2018-09-25		A75	1962	1		2013-07-10	2013-07-18		2		5	1	0	1	0	0	0	0	0	0	0	0	0	0	0	0	1	1	0	0					1	1	0	0	0	0	0	0	0		83	38	22	80
3	2018-09-24		A75	1969	1		2014-10-31	2014-11-05		2			1	1	1	0	0	0	0	0	0	0	0	0	0	0	0	1	1	0	0					0		0	0	0	0	0	0	0		63	38.5	20	70
5	2013-01-28		A75	1979	1		2013-01-22	2013-01-26		3		4	1	1	0	1	0	0	0	0	0	0	0	0	0	0	0			0	0					0		0	0	0	0	0	0	0		74	39	22	80
4	2018-11-27		A75	1983	1		2013-01-17	2013-01-24		2		7	1	1	1	1	0	0	0	0	0	0	0	0	0	0	0			0	0					0		0	0	0	0	0	0	0		82	38.5	22	80
3	2018-10-17		A91a	1990	1		2014-12-04	2014-12-08		2			0		1	0	0	0	0	0	0	0	0	0	0	0	0	0		0	0					0		0	0	0	0	0	0	0		60	37.5	22	70
3	2018-09-24		S_t m�	1971	1		2014-10-17	2014-10-20		2			1	1	1	0	0	0	0	0	0	0	0	0	0	0	0	1	1	0	0					0		0	0	0	0	0	0	0		100	39	20	80
3	2018-10-12		A91	1943	1		2013-10-25	2013-10-27		2			0		1	0	0	0	0	0	0	0	0	0	0	0	0	0		0	0					0		0	0	0	0	0	1	0		90	37	20	80
3	2018-09-24		A75	1978	1		2014-10-18	2014-10-22		2			0	0	0	1	0	0	0	0	0	0	0	0	0	0	0	1	1	0	0					1	1	0	0	0	0	0	1	0		70	37.5	20	70
3	2018-10-17		A91	1990	1		2014-11-17	2014-11-20		2			1	1	1	1	0	0	0	0	0	0	0	0	1	0	0	0		0	0					0		0	0	0	0	0	1	0		91	39	20	80
3	2018-09-24		A75	1997	1		2013-01-19	2013-01-24		2			1	1	1	0	0	0	0	0	0	0	0	0	0	0	0	0		0	0					0		0	0	0	0	0	1	0		96	40	20	60
3	2018-10-12		A91b	1960	1		2013-10-24	2013-10-24		2			1	1	1	1	0	0	0	0	0	0	0	0	0	0	0	0		0	0					0		0	0	0	0	0	0	0		90	40	22	70
3	2018-09-25		A91a	1981	1		2013-09-13	2013-09-17		2			1	1	1	1	0	0	0	0	0	0	0	0	0	0	0	0		0	0					0		0	0	0	0	0	0	0		80	39	20	90
3	2018-09-24		A75	2004	1		2014-10-11	2014-10-13		2			1	1	1	0	0	0	0	0	0	0	0	0	0	1	0	0		0	0					0		0	0	0	0	0	1	0		120	40	20	60
3	2014-12-03		A75.3	1987	1		2018-11-27	2018-12-04		2		10	1	1	1	1	1	0	1	0	0	0	0	1	0	0	0	1		4	0					1	1	0	0	0	0	0	0	0		120	40	20	80
3	2018-10-12		A91b		1		2014-11-12	2014-11-17		2			0		0	0	0	0	0	0	0	0	0	0	0	1	0	0		1	1	0	1	0	0	0		0	0	0	0	0	0	0		80	37.5	20	60
3	2018-09-24		A75	2002	1		2013-02-23	2013-02-28		2			1	1	1	0	0	0	0	0	0	0	0	0	0	0	0	1	1	0	0					0		0	0	0	0	0	0	0		130	40	20	60
3	2018-09-25		A91a	1994	1		2013-09-12	2013-09-17		2			1	1	1	1	0	0	0	0	0	0	0	0	0	0	0	0		0	0					0		0	0	0	0	0	0	0		90	40	20	70
3	2018-09-24		A75	2008			2013-01-21	2013-01-24		2			1	1	0	0	0	1	0	0	0	0	0	0	0	0	0	0		0	0					0		0	1	0	0	0	0	1		130	39.2	28	60
3	2018-12-27		A75.3	1971	1		2018-11-22	2018-11-24		2		2	1	1	1	1	1	0	1	0	0	0	0	0	0	0	0	0		4	0					1	1	0	1	0	0	0	1	0		106	41	20	80
3	2018-09-25		A91a	1998	1		2013-10-06	2013-10-08		2			1	1	1	0	0	0	0	0	0	0	0	0	0	0	0	0		0	0					0		0	0	0	0	0	1	0		70	39	22	60
3	2018-09-24		A75	1987	1		2014-10-07	2014-10-14		2			1	1	0	0	0	0	0	0	0	0	0	0	0	0	0	1	1	0	0					1	2	0	0	0	0	0	1	0		80	38.3	20	70
3	2018-09-24		J18	2012	1		2014-11-28	2014-12-04		2		6	1	1	0	0	0	0	0	0	0	0	0	0	0	0	0	1	1	0	0					0		0	0	1	1	1	0	0		130	39.6	35
3	2018-09-25		A91	2007	1		2013-10-09	2013-10-14		2			1	1	0	0	0	0	0	0	0	0	0	0	0	0	0	0		0	0					0		0	0	1	0	0	1	0		130	38.6	24	60
3	2018-10-17		A91a	2014	1		2014-11-27	2014-11-29		2			0		0	0	0	0	0	0	0	0	0	0	0	0	0	0		0	0					0		0	1	0	0	0	0	0		150	37.5	46
3	2018-09-24		A75	1999	1		2013-01-16	2013-01-21		2			1	1	0	0	0	0	0	0	0	0	0	0	0	0	0	0		0	0					1	1	0	1	0	0	0	1	0		120	39.5	25	70
3	2018-10-12		A91	1984	1		2013-10-12	2013-10-14		2			1	0	1	0	0	1	0	0	0	0	0	0	0	0	0	0		0	1	1	0	0	0	0		0	0	0	0	0	1	0		90	38	20	60
3	2018-09-24		A75	1979	1		2014-12-01	2014-12-02		2		1	1	0	0	0	0	0	0	0	0	0	0	0	0	0	0	1	1	0	0					1	1	0	0	0	0	0	0	1		84	38	20	80
3	2018-09-24		A75	1991	1		2014-10-15	2014-10-24		2			1	0	1	0	0	0	0	0	0	0	0	0	0	0	0	1	1	0	0					1	1	0	0	0	0	0	0	0		92	37.5	20	60
3	2018-10-17		A91a	1973	1		2014-11-05	2014-11-08		2			1	1	1	1	0	0	0	0	0	0	0	0	0	0	0	0		0	0					0		0	0	0	0	0	0	0		90	39	20	60
3	2018-10-12		A91a	1986	1		2013-10-08	2013-10-12		2			1	1	1	1	0	0	0	0	0	0	0	0	0	0	0	0		0	0					0		0	0	0	0	0	0	0		92	38.5	20	70
3	2018-09-24		A75	1986	1		2014-11-04	2014-11-11		2			1	1	1	0	0	0	1	0	0	0	0	0	0	0	0	1	1	0	0					0		0	0	0	0	0	1	0		96	39.3	20	60
3	2018-09-24		A75	2000	1		2014-10-29	2014-11-03		2			1	1	1	0	0	0	0	0	0	0	0	0	0	0	0	0		0	0					0		0	0	0	0	0	1	0		90	40	20	60
3	2018-09-25		A75	1993	1		2013-01-20	2013-01-24		2			1	1	1	0	0	0	0	0	0	0	0	0	0	0	0	1	1	0	0					0		0	0	0	0	0	1	0		100	39	20	70
1	2018-08-30		A753	1990	1		2014-02-02	2014-02-09		2			1	0	1	0	0	0	0	0	0	0	0	0	0	0	0	0		0	0					0		0	1	0	0	0	0	0		90	37	20	70
3	2018-09-25		A91b	1983	1		2013-09-15	2013-09-17		2			1	1	1	1	0	0	0	0	0	0	0	0	0	0	0	0		0	0					0		0	0	0	0	0	0	0		100	38.5	20	60
3	2018-09-25		A91a	2003	1		2013-09-29	2013-10-01		2			1	0	1	1	0	1	0	0	0	0	0	0	0	0	0	0		0	0					0		0	0	0	0	0	0	0		100	37.8	20	50
3	2018-09-24		A75	1981	1		2014-11-10	2014-11-18		2			0	0	1	0	0	0	0	0	0	0	0	0	0	0	0	1	1	0	0					0		0	0	0	0	0	0	0		80	37.5	20	70
1	2018-09-06		A753	2002	1		2013-08-06	2013-08-09		2			1	1	0	0	0	0	0	0	0	0	0	0	0	1	0	0		0	1	0	0	0	1	0		0	0	0	0	0	1	0		100	38.8	26	70
3	2018-10-12		A91a	1989	1		2013-10-15	2013-10-16		2			1	0	1	1	0	0	0	0	0	0	0	0	0	0	0	0		0	0					0		0	0	0	0	0	1	0		96	38	20	60
3	2018-09-25		A91a	1986	1		2013-10-05	2013-10-08		2			1	1	1	1	0	0	0	0	0	0	0	0	0	0	0	0		0	0					0		0	0	0	0	0	0	0		90	38.5	20	70
3	2018-09-25		A75	1977	1		2013-01-20	2013-01-27		2			1	1	1	1	0	0	0	0	0	0	0	0	0	0	0	1	1	0	0					0		0	0	0	0	0	1	0		96	40	20	80
3	2018-10-18		A91a	1972	1		2013-11-09	2013-11-12		2			1	1	1	1	0	0	0	0	0	0	0	0	0	0	0	0		0	0					0		0	0	0	0	0	1	0		80	38.5	20	80
3	2018-09-24		A75	1973	1		2013-01-19	2013-01-26		2			1	1	1	0	0	0	0	0	0	0	0	0	0	0	0	1	1	0	0					0		0	0	0	0	0	1	0		100	38.5	20	80
4	2018-09-19		A75	1991	1		2013-06-17	2013-06-20		1	0		1	1	1	1	0	0	1	0	0	0	0	0	0	0	0	0		0	0					1	1	0	0	0	0	0	1	0		110	39		70
1	2018-09-06		A753	1985	1		2013-09-15	2013-09-20		1			1	0	0	0	0	0	0	0	0	0	0	0	0	0	0			0	0					1	1	0	0	0	0	0	0	0		90	37.7	20	60
1	2018-09-06		A753	1972	1		2013-08-20	2013-08-23		1			1	1	1	0	0	0	0	0	0	0	0	0	1	0	0	0		0	0					0		0	0	0	0	0	0	0		116	39.2	20	70
1	2018-10-15		A91a	2008	1		2013-01-04	2013-01-07		1			1	1	1	0	0	0	0	0	0	0	0	1	1	1	0	0		0	0					0		0	0	0	0	0	0	0		120	39.5	24	60
1	2018-09-06		A753	1967	1		2014-11-15	2014-11-23		1			1	1	1	0	0	0	0	0	0	0	0	0	0	0	0	1	1	0	0					0		0	0	0	0	0	0	0		100	39	20	80
1	2013-01-10		A91a	2005	1		2013-01-07	2013-01-10		1			0		0	0	0	0	0	0	0	0	0	0	0	0	0	0		0	0					0		0	0	0	0	0	0	0		93	37.5	22	60
1	2018-10-29		A91a	2004	1		2014-01-11	2014-01-16		1			0		0	0	0	0	0	0	0	0	0	1	1	1	0	0		0	1	0	0	1	0	0		0	0	0	0	0	1	0		92	37	20	60
1	2018-10-31		A91a	2012	1		2014-01-19	2014-01-22		1			1	1	0	0	0	0	0	0	0	0	0	0	0	0	0	0		0	0					0		0	1	1	0	0	0	0		130	40	30
11	2018-09-19		A75	1986	1		2014-08-22	2014-08-23		1			1	1	1	0	0	0	1	0	0	0	0	0	0	0	0	1	1	0	0					1	1	0	0	0	0	0	0	0		102	40		70
1	2018-10-10		A91a	1989	1		2013-01-04	2013-01-09		1			0		1	0	0	0	0	0	0	0	0	0	0	0	0	0		0	0					0		0	0	0	0	0	1	0		65	37.2	20	80
1	2018-09-06		A753	1969	1		2013-08-15	2013-08-22		1			1	1	1	0	0	0	0	0	0	0	0	0	0	0	0	1	1	0	0					0		0	0	0	0	0	1	0		80	39	20	80
1	2018-10-29		A91a	2002	1		2014-01-18	2014-01-22		1			0		1	1	0	0	0	0	0	0	0	0	0	0	0	0		0	0					0		0	0	0	0	0	0	0		100	38.5	20	60
1	2018-10-15		A91	1954	1		2013-01-01	2013-01-02		1			1	0	0	0	0	0	0	0	0	0	0	0	0	0	0	0		0	1	0	1	0	0	0		0	1	0	0	0	1	0		70	37.9	20	70
1	2018-09-06		A753	1983	1		2013-08-10	2013-08-16		1			1	0	0	0	0	0	0	0	0	0	0	0	0	0	0	1	1	0	0					0		0	0	0	0	0	1	0		90	37.8	22	80
1	2018-10-31		A91a	2012	1		2014-01-08	2014-01-11		1			0		0	0	0	0	0	0	0	0	0	0	0	0	1	0		0	0					0		0	1	1	0	0	0	0		110	37	24	60
1	2018-10-31		A91a	1988	1		2014-01-22	2014-01-24		1			1	1	1	0	0	0	0	0	0	0	0	0	0	0	0	0		0	0					0		0	0	0	0	0	0	0		100	39	20	80
1	2018-10-29		A91a	2004	1		2014-01-01	2014-01-04		1			1	1	0	0	0	0	0	0	0	0	0	0	0	0	0	0		0	0					0		0	0	0	0	0	0	0		120	40	22	70
1	2018-10-31		A91a	1991	1		2014-01-04	2014-01-10		1			1	1	1	0	0	0	0	0	0	0	0	0	0	0	0	0		0	1	0	1	0	0	0		0	0	0	0	0	1	0		86	39.7	20	70
11	2014-02-24		A75.3	1994	1		2014-02-17	2014-02-22		1	1	6	1	1	1	1	1	0	0	0	0	0	0	0	0	0	0	1		2	0					1	1	0	0	0	0	0	1	0		110	40	20	60
11	2018-09-19		A75	1957	1		2013-08-21	2013-08-26		1			0	0	1	1	0	0	1	0	0	0	0	0	0	0	0	1	1	0	0					0		0	0	0	0	0	1	0		75	37.4		70
1	2018-10-31		A91a	1990	1		2014-01-03	2014-01-04		1			1	1	0	0	0	0	0	0	0	0	0	0	0	0	0	0		0	0					0		0	0	0	0	0	0	0		84	38.5	20	80
1	2018-10-15		A91a	1997	1		2013-01-04	2013-01-05		1			1	1	1	0	0	0	0	0	0	0	0	1	0	0	0	0		0	0					0		0	0	1	0	0	1	0		117	39.5	20	70
1	2018-10-30		A91a	1978	1		2014-01-06	2014-01-13		1			0		1	0	0	0	0	0	0	0	0	0	0	0	0	0		1	0					0		0	1	1	0	0	1	0		90	36.8	20	70
1	2018-10-31		A91a	1985	1		2014-01-11	2014-01-14		1			1	1	1	1	0	0	0	0	0	0	0	1	0	1	0	0		0	0					0		0	0	0	0	0	0	0		80	40	22	80
1	2018-10-30		A91a	1983	1		2014-01-12	2014-01-16		1			1	0	1	0	0	0	0	0	0	0	0	0	0	0	0	0		0	0					0		0	0	0	0	0	0	0		80	37	20	80
1	2018-10-30		A91a	1993	1		2014-01-06	2014-01-08		1			1	1	0	0	0	0	0	0	0	0	0	0	0	1	0	0		0	0					0		0	0	0	0	0	0	0		90	38.5	20	60
1	2018-10-16		A91a	2001	1		2013-01-01	2013-01-06		1			0		0	0	0	0	0	0	0	0	0	0	0	1	0	0		0	0					0		0	0	0	0	0	0	0		100	38.5	20	70
1	2018-10-16		A91a	1996	1		2013-01-01	2013-01-03		1			0		0	0	0	0	0	0	0	0	0	0	0	0	0	0		0	0					0		0	0	0	0	0	1	0		82	37.5	20	60
11	2018-09-19		A75	1971	1		2013-10-12	2013-10-12		1			0	0	0	0	0	0	0	0	0	0	0	0	0	0	0	0		0	0					0		0	0	0	0	0	0	0		70	37	20	70
1	2018-10-31		A91a	1983	1		2014-01-24	2014-01-26		1			1	1	1	1	0	0	0	0	0	0	0	0	0	0	0	0		0	0					0		0	0	0	0	0	0	0		96	39	18	90
1	2018-10-29		A91a	2001	1		2014-01-03	2014-01-07		1			1	0	0	0	0	0	0	0	0	0	0	1	1	0	0	0		0	0					0		0	0	0	0	0	1	0		96	39	20	80
1	2013-10-28		A75.3	1958	1		2013-10-20	2013-10-26		1	1	6	0		1	1	0	0	0	0	0	0	0	0	0	0	0	1		2	1	0	1	0	0	0			0	0	0	0	0	0		80	37	20	70
1	2018-10-29		A91a	2011	1		2014-01-14	2014-01-16		1			1	1	0	0	0	0	0	0	0	0	0	0	0	0	0	0		0	0					0		0	0	1	0	0	0	0		120	38.7	25	70
1	2018-08-30		01A753	1991	1		2014-01-01	2014-01-11		1			1	1	0	0	0	0	0	0	0	0	0	0	0	0	0	1	1	0	0					1	1	0	1	0	0	0	0	0		80	38.5	20	70
1	2018-08-30		A753	1990	1		2013-03-27	2013-03-30		1			1	0	1	1	0	0	0	0	0	0	0	1	0	0	0	0		0	0					0		0	0	0	0	0	1	0		82	38	20	70
1	2013-09-25		A753	2000	1		2013-09-18	2013-09-25		1			1	1	1	0	0	0	0	0	0	0	0	0	0	0	0	1	1	0	0					1	1	0	0	0	0	0	0	0		100	38.5	22	70
1	2018-10-31		A91a	2012	1		2014-01-21	2014-01-21		1			1	1	0	0	0	0	0	0	0	0	0	0	1	0	0	0		0	0					0		0	0	0	0	0	0	0		120	40	30
11	2018-09-19		A75	1956	1		2013-10-05	2013-10-09		1			1	0	1	1	0	0	0	0	0	0	0	0	0	0	0	0		0	0					0		0	0	0	0	0	0	0		95	37.7	30	50
11	2018-11-12		A71	1993	1		2013-11-18	2013-12-02		1		14	0		0	1	1	0	0	0	0	0	0	0	0	0	0	0		0	0					1	1	0	0	0	0	0	0	0		83	36.5		50
1	2018-10-31		A91a	1997	1		2014-01-07	2014-01-13		1			0		0	0	0	0	0	0	0	0	0	0	0	0	0	0		0	1	0	1	0	0	0		0	0	0	0	0	0	0		80	37	20	60
1	2018-10-15		A91a	1991	1		2013-01-04	2013-01-08		1			1	1	1	0	0	0	0	0	0	0	0	1	0	0	0	0		0	0					0		0	0	0	0	0	1	0		89	38	22	70
1	2018-08-30		A753	1947	1		2014-01-12	2014-01-19		1		3	1	1	0	0	0	0	0	0	0	0	0	0	0	0	0	0		0	0					0		0	0	0	0	1	0	0		100	38.5	20	60
1	2018-09-06		A753	1988	1		2014-12-02	2014-12-05		1			1	1	0	0	0	0	1	0	0	0	0	0	0	0	0	1	1	0	0					1	1	0	0	0	0	0	1	0		100	39.5	22	70
1	2018-10-31		A91a	2012	1		2014-01-15	2014-01-15		1			1	1	0	0	0	0	0	0	0	0	0	0	0	0	0	0		0	0					0		0	1	0	0	0	1	0		110	39	30	60
1	2018-10-31		A91a	1977	1		2014-01-05	2014-01-07		1			1	1	0	0	0	0	0	0	0	0	0	0	0	0	0	0		0	0					0		0	0	0	0	0	0	0		80	38.5	20	80
1	2018-10-15		A911	2007	1		2013-01-01	2013-01-01		1			1	0	0	0	0	0	0	0	0	0	0	0	0	0	0	0		0	0					0		0	0	0	0	0	0	0		170	39.8	22	60
1	2018-10-31		A91a	1991	1		2014-01-06	2014-01-07		1			1	1	1	0	0	0	0	0	0	0	0	0	0	1	0	0		0	0					0		0	0	0	0	0	0	0		100	39	28	60
1	2018-10-10		A91a	1984	1		2013-01-08	2013-01-10		1			1	0	1	0	0	0	0	0	0	0	0	0	0	0	0	0		0	1	0	1	0	0	0		0	0	0	0	0	0	1		84	38.9	20	70
1	2018-10-15		A91a	2001	1		2013-01-07	2013-01-08		1			1	1	0	0	0	0	0	0	0	0	0	0	0	0	0	0		0	0					0		0	0	0	0	0	0	0		102	39.5	30	70
1	2018-09-06		A753	1961	1		2013-07-29	2013-08-04		1			1	1	1	0	0	0	0	0	0	0	0	0	0	0	0	0		0	0					0		0	0	0	0	0	1	0		93	38.5	20	80
1	2018-10-29		A91a	1998	1		2014-01-17	2014-01-21		1			1	1	0	0	0	0	0	0	0	0	0	0	0	0	0	0		0	0					0		0	0	0	0	0	1	0		110	39.5	22	80
1	2018-10-16		A911	2011	1		2013-01-01	2013-01-02		1			0		0	0	0	0	0	0	0	0	0	0	0	0	0	0		0	0					0		0	0	0	0	0	0	0		110	38	26	60
1	2018-09-06		A753	1970	1		2013-09-26	2013-10-01		1			0	0	0	0	0	0	0	0	0	0	0	0	0	0	0	1	1	0	0					0		0	0	0	0	0	0			80	37	20	60
1	2018-10-29		A91a	1991	1		2014-01-20	2014-01-23		1			1	1	1	0	0	0	0	0	0	0	0	0	0	0	0	0		0	0					0		0	0	0	0	0	0	0		80	39.7	20	80
1	2018-10-16		A91a	1991	1		2013-01-07	2013-01-10		1			1	1	0	0	0	0	0	0	0	0	0	0	0	0	0	0		0	1	0	0	1	0	0		0	0	0	0	0	0	0		96	38.5	20	90
1	2018-10-15		A91a	2000	1		2013-01-02	2013-01-05		1			1	1	0	0	0	0	0	0	0	0	0	0	0	1	0	0		0	1	0	1	0	0	0		0	0	0	0	0	0	0		88	38.2	20	70
1	2018-10-29		A91a	2003	1		2014-01-04	2014-01-07		1			1	1	1	1	0	0	0	0	0	0	0	1	0	0	0	0		0	0					0		0	0	0	0	0	1	0		120	38.5	23	70
1	2018-10-29		A91a	1984	1		2014-01-18	2014-01-20		1			1	0	1	0	0	0	0	0	0	0	0	1	1	0	0	0		0	0					0		0	0	0	0	0	1	0		82	38	20	70
1	2018-10-31		A91a	2002	2		2014-01-24	2014-01-25		1			1	1	1	0	0	0	0	0	0	0	0	0	0	0	0	0		0	0					0		0	0	0	0	0	1	0		100	39	23	70
1	2018-10-30		A91a	2006	1		2014-01-21	2014-01-26		1			1	0	1	0	0	0	0	0	0	0	0	0	0	1	0	0		0	0					0		0	0	0	0	0	0	0		100	38	20	60
1	2018-10-29		A91a	2005	1		2014-01-12	2014-01-15		1			1	1	1	1	1	0	0	0	0	0	0	1	1	0	0	0		0	0					0		0	0	0	0	0	1	0		110	38.5	20	60
1	2018-10-15		A91a	1972	1		2013-01-03	2013-01-07		1			0		1	1	0	0	0	0	0	0	0	0	0	0	0	0		0	1	0	1	0	0	0		0	0	0	0	0	1	0		85	37	20	80
1	2018-10-29		A91a	1994	1		2014-01-16	2014-01-21		1			0		1	1	0	0	0	0	0	0	0	0	0	0	0	0		0	1	1	0	0	0	0		0	0	0	0	0	1	0		80	37	20	60
1	2018-10-10		A91a	1993	1		2013-01-06	2013-01-06		1			1	1	0	0	0	0	0	0	0	0	0	1	1	1	0	0		0	0					0		0	0	0	0	0	0	0		100	40	22	60
7	2014-12-05		A75.3	1989	2		2018-11-28	2018-12-02		5		5	1	1	1	1	0	0	0	0	0	0	0	0	0	0	0	0		4	0					0			0	0	0	0	1	0		80	39	20	80
7	2014-01-02		A75.3	1981	1		2018-12-20	2018-12-26		5	1	6	1	0	1	1	0	0	0	0	0	0	0	0	0	0	0	1		2	0					1	2	0	0	0	0	0	1	0		100	38	20	70
1	2018-09-06		A753	1964	1		2014-11-22	2014-12-02		3			1	1	0	0	0	0	0	0	0	0	0	0	0	0	1	1	1	0	0					0		0	0	0	1	1	1	0		90	38.5	20	80
5	2018-10-05		1654	1992	1		2015-11-30	2015-12-03		3			1	1	1	0	0	0	0	0	0	0	0	0	0	0	0	0		0	1	0	0	1	0	0		0	1	0	0	0	0	0		85	38.6	20	80
5	2018-10-05		A91	2000	1		2015-12-05	2015-12-07		3			1	1	1	0	0	0	0	0	0	0	0	0	0	0	0	0		0	0					0		0	1	1	0	0	0	0		106	40	20	70
5	2018-10-05		A91	1984	1		2015-12-01	2015-12-01		3			1	1	1	1	0	0	0	0	0	0	0	1	0	0	0	0		0	1	0	0	1	0	0		0	0	0	0	0	1	0		96	40	20
5	2018-10-05		A91	1997	1		2015-12-16	2015-12-16		3			1	1	1	1	0	0	0	0	0	0	0	0	0	0	0	0		0	0					0		0	0	0	0	0	1	1		120	39.2	22	70
5	2018-10-05		A91	1991	1		2015-11-25	2015-11-28		3			1	1	1	1	0	0	0	0	0	0	0	0	0	0	0	0		0	0					0		0	0	1	0	0	1	0		100	40	20	60
5	2018-10-05		A91	1998	1		2015-12-02	2015-12-04		3			1	1	1	0	0	0	0	0	0	0	0	0	0	0	0	0		0	1	0	1	0	0	0		0	1	1	0	0	0	0		100	38	21	60
1	2013-10-13		A753	1941	1		2013-10-13	2013-10-13		3			1	1	1	0	0	0	0	0	0	0	0	1	1	1	0	0		0	0					0		0	0	0	0	1	0	0		84	38.3	20	80
5	2018-10-05		A91	2001	1		2015-11-30	2015-12-03		8			0		1	0	0	0	0	0	0	0	0	0	0	0	0	0		1	1	0	1	1	0	0		0	0	0	0	0	0	0		90	37	20	60
5	2018-10-09		A91	1963	1		2017-12-02	2017-12-08		8			0		1	0	0	0	0	0	0	0	0	1	0	1	0	0		0	0					0		0	0	0	0	0	0	0		100	37	20	85
5	2018-09-17		A75	1987	1		2014-08-01	2014-08-04		8			1	1	1	1	0	0	0	0	0	0	0	0	0	0		1	1	0	0					0		0	0	0	0	0	0	0		92	38.7	20	70
5	2018-09-17		A75	1984	1		2014-08-16	2014-08-19		8			1	1	1	0	0	0	0	0	0	0	0	0	0	1	1			0	1	0	0	1	0	0		0	0	0	0	0	0	0		88	40.5	22	70
5	2018-09-17		A75	1992	1		2013-03-06	2013-03-13		8			1	1	1	0	0	0	0	0	0	0	0	0	1	0	0	0		0	1	0	0	0	1	0		0	0	0	1	0	0	0		108	38	22	40
11	2018-09-19		A75	1987	1		2013-08-06	2013-08-09		8			1	1	1	1	0	0	1	0	0	0	0	0	0	0	0	1	1	1	1	0	1	0	0	1	1	0	0	0	0	0	0	0		85	38.5	20	50
5	2018-09-17		A91	1988	1		2014-01-04	2014-01-06		3			1	1	1	1	0	0	0	0	0	0	0	0	0	0	0	0		0	1	0	0	1	0	0		0	0	0	0	0	1	0		90	39	20	70
5	2018-09-17		A91	1991	1		2014-01-10	2014-01-14		3			1	0	1	0	0	0	0	0	0	0	0	0	0	0	0	0		0	1	0	0	1	0	0		0	0	0	0	0	1	0		118	39	20	60
5	2018-09-17		A91	1998	1		2014-01-10	2014-01-10		3			1	1	1	1	0	0	0	0	0	0	0	0	0	0	0	0		0	0					0		0	0	0	0	0	1	0		120	39.8	30	60
5	2018-10-05		A91.1	1964	1		2016-03-12	2016-03-15		3			1	1	1	1	0	0	0	0	0	0	0	0	0	0	0	0		0	0					0		0	0	0	0	0	1	0		100	39.5	20	60
5	2018-10-09		A91	1973	1		2017-11-25	2017-11-27		3			1	1	1	1	0	0	0	0	0	0	0	0	0	0	0	0		0	0					0		0	0	0	0	0	0	0		80	39	20	70
5	2018-10-05		A91.1	2006	1		2016-02-12	2016-02-16		3			0		1	0	0	0	0	0	0	0	0	0	0	0	0	0		1	1	0	1	0	0	0		0	0	0	0	0	0	0		100	37	20	70
5	2018-10-05		A91.1	1954	1		2016-02-05	2016-02-09		3			1	1	1	1	0	0	0	0	0	0	0	0	0	0	0	0		0	1	0	0	1	0	0		0	0	0	0	0	1	0		100	39	20	80
5	2018-10-05		A91	1996	1		2016-02-19	2016-02-19		8			1	1	1	0	0	0	0	0	0	0	0	0	0	0	0	0		0	0					0		0	0	0	0	0	1	0		90	37.7	20	60
5	2018-10-05		A91	1995	1		2015-11-27	2015-11-30		3			0		1	0	0	0	0	0	0	0	0	0	0	0	0	0		1	1	0	1	1	0	0		0	0	1	0	0	0	0		90	37.7	20	60
5	2018-10-05		A91.1	1978	1		2016-02-10	2016-02-14		8			1	0	1	1	0	0	0	0	0	0	0	0	0	0	0	0		0	1	0	0	1	0	0		0	1	1	0	0	1	0		82	37.5	20	70
5	2018-11-27		A75	1983			2013-06-26	2013-07-02		3		6	1	1	0	1	0	0	0	0	0	0	0	0	0	0	0			0	0					0		0	0	0	0	0	0	0		124	41	22	70
5	2018-09-25		A75	1974	1		2013-02-10	2013-02-18		3			1	1	0	0	0	1	0	0	0	0	0	0	0	0	0			0	0					0		0	1	1	0	0	0	0		90	39.6	20	70
1	2018-09-06		A753	1967	1		2013-08-20	2013-08-31		8			1	0	0	0	0	0	0	0	0	0	0	0	0	0	0	0		0	0					0		0	0	1	0	0	0	0		118	39.5	18	70
11	2018-11-12		A71	1987	1		2013-11-05	2013-11-10		8			1	1	0	1	1	0	0	0	0	0	0	0	0	0	0			0	0					1	1	0	0	0	0	0	0	0		110	39.2		60
5	2018-10-05		A91	2006	1		2015-11-30	2015-12-02		3			1	0	1	0	0	0	0	0	0	0	0	0	0	0	0	0		1	0					0		0	0	0	0	0	0	0		100	38	20	60
1	2018-09-06		A753	1958	1		2013-09-25	2013-09-30		3			1	1	1	0	0	0	0	0	0	0	0	0	0	0	0	1	1	0	0					0		0	0	0	0	0	1	0		90	38.5	20	60
1	2013-09-23		A753	1980	1		2013-09-20	2013-09-23		3			1	1	1	1	0	0	0	0	0	0	0	0	0	0	0	1	1	0	0					1	1	0	0	0	0	0	0	0		100	38.5	22	70
1	2018-10-30		A91a	1991	1		2014-01-10	2014-01-11		3			1	1	1	0	1	0	0	0	0	0	0	0	0	0	0	0		0	0					0		0	0	0	0	0	0	0		90	38.3	20	60
5	2018-09-17		A91	2002	1		2014-01-05	2014-01-09		3			0	0	1	1	0	0	0	0	0	0	0	0	0	0	0	0		0	0					0		0	0	0	0	0	0	0		98	37.5	20	60
1	2018-09-06		A759	1958	1		2014-11-15	2014-11-19		4			0	0	0	0	0	0	0	0	0	0	0	0	0	0	0			0	0					1	1	0	1	0	0	0	0	0		72	37	20	80
5	2018-10-05		A91.1	2013	1		2016-02-01	2016-02-07		3			1	1	0	0	0	0	0	0	0	0	0	0	0	0	0	0		0	0					0		0	1	1	1	1	0	0		120	38.2	36
5	2018-10-05		A91.1	1989	1		2016-02-18	2016-02-19		3			1	1	1	1	0	0	0	0	0	0	0	0	0	0	0	0		0	0					0		0	0	0	0	0	1	0		100	40	20	70
5	2018-09-17		A91	1984	1		2014-01-13	2014-01-16		3			1	1	1	0	0	0	0	0	0	0	0	0	0	0	0	0		0	1	0	0	1	0	0		0	0	0	0	0	0	0		100	39.5	20	70
1	2018-10-10		A911	1983	1		2013-01-06	2013-01-09		3			1	1	1	0	0	0	0	0	0	0	0	0	0	1	0	0		0	1	0	0	1	0	0		0	0	0	0	0	1	0		110	39	20	70
5	2018-09-18		A75	2009	1		2013-03-04	2013-03-08		3			1	1	1	0	0	0	0	0	0	0	0	0	0	0	0	0		0	0					0		0	0	0	0	0	0	0		130	38.3	38	60
5	2018-09-17		A91	1951	1		2014-01-06	2014-01-13		3			1	1	1	1	0	0	0	0	0	0	0	0	0	0	0	0		0	0					0		0	0	0	0	0	1	0		100	38	22	50
5	2018-09-17		A91	1964	1		2014-01-14	2014-01-18		3			1	1	1	1	0	0	0	0	0	0	0	0	0	0	0	0		0	0					0		0	0	0	0	0	1	0		100	38.5	20	70
1	2018-11-11		A71	1984	1		2013-10-18	2013-10-23		6		5	1	1	0	1	1	0	0	0	0	0	0	0	0	0	1			0	0					1	1	0	0	1	0	0	0	0		80	39	20	60
1	2018-09-06		A753	1970	1		2013-10-29	2013-11-04		2		6	1	1	1	0	0	0	0	0	0	0	0	0	0	1	1	1	1	0	0					1	1	0	0	0	0	0	0	0		110	39.5	20	60
1	2018-10-15		A91a	2003	1		2013-01-03	2013-01-04		1			1	1	0	0	0	0	0	0	0	0	0	0	0	0	0	0		0	0					0		0	0	0	0	0	0	0		110	39	25
1	2018-10-31		A91a	1941	1		2014-01-16	2014-01-21		1			0		0	0	0	0	0	0	0	0	0	0	0	0	0	0		0	0					0		0	0	0	0	0	0	0		84	37	28	80
1	2018-11-11		A71	1938	1		2013-10-12	2013-10-16		1		4	0		0	1	1	0	0	0	0	0	0	0	0	0	0			0	0					0		0	0	0	0	0	0	0		80	37.5	20	70
5	2018-10-05		A91.1	1978	1		2016-03-04	2016-03-07		3			0		1	0	0	0	0	0	0	0	0	0	0	0	0	0		1	1	0	1	1	0	0		0	0	0	0	0	0	0		88	37	20	70
1	2018-09-06		A753	1976	1		2013-06-10	2013-06-15		5	1		1	1	1	0	0	0	0	0	0	0	0	0	0	0	0	0		0	0					0		0	0	0	0	0	0	0		80	37	20	70
1	2018-10-29		A91a	1989	1		2014-01-22	2014-01-27		1			1	1	0	1	0	0	0	0	0	0	0	0	0	1	0	0		0	1	1	0	0	0	0		0	0	0	0	0	1	0		90	39	22	75
1	2018-09-06		A75	1966	1		2013-07-01	2013-07-07		1			1	1	0	0	0	0	0	0	0	0	0	0	0	0	0	0		0	0					0		0	0	0	0	0	0	0		120	39.5	20	70
1	2018-10-29		A91a	2012	1		2014-01-18	2014-01-21		1			0		0	0	0	0	0	0	0	0	0	1	1	0	0	0		0	0					0		0	1	0	0	0	0	0		110	37.5	25	60
1	2018-08-30		A753	1971	1		2013-07-28	2013-08-02		4	1	5	0	0	1	0	0	0	0	0	0	0	0	0	0	1	0	0		0	0					0		0	0	0	0	0	1	0		80	37	20	60
1	2018-08-30		A753	1961	1		2014-08-25	2014-09-03		1		9	1	1	1	0	0	0	1	0	0	0	0	0	0	0	0	1	1	0	0					1	1	0	0	0	0	0	0	0		90	38.5	22	60
1	2018-09-06		A753	1992	1		2013-05-20	2013-05-30		4			1	0	0	0	0	0	0	0	0	0	0	0	0	0	0	1	1	0	0					0		0	1	0	1	0	0	0		90	38	20	80
3	2018-09-25		A91.b	1971	1		2013-10-22	2013-10-26		4			0	0	1	1	0	0	0	0	0	0	0	0	0	1	0	0		0	0					0		0	0	0	0	0	0	0		100	37.5	22	50
3	2018-09-24		A910	1994	1		2013-01-27	2013-02-04		4			1	1	1	0	0	0	0	0	0	0	0	0	0	1	0	0		0	0					0		0	0	0	0	0	1	0		120	40.5	20	60
1	2018-10-15		A91a	2012	1		2013-01-06	2013-01-09		4			1	1	0	0	0	0	0	0	0	0	0	0	0	0	0	0		0	0					0		0	0	0	0	0	0	0		140	40	30
6	2014-11-22		A75.3	1970	2		2018-11-16	2018-11-22		4	1	6	1	1	1	1	1	0	1	0	0	0	0	0	0	0	0	1		4	0					0			1	0	0	0	1	0		80	38.5	20	70
1	2018-09-06		A793	2004	1		2013-10-18	2013-10-29		4			1	1	0	0	0	0	0	0	0	0	0	0	0	0	0	1	1	0	0					0		0	0	0	0	0	1	0		110	39	20	60
1	2018-10-31		A91a	2006	1		2014-01-10	2014-01-13		1			1	1	1	0	0	0	0	0	0	0	0	0	0	1	0	0		0	0					0		0	1	1	0	0	1	0		130	39.5	25	60
1	2018-10-31		A91a	2012	1		2014-01-21	2014-01-22		1			1	1	0	0	0	0	0	0	0	0	0	0	0	0	0	0		0	0					0		0	0	0	0	0	0	0		160	39	26
1	2018-09-06		A75	1959	1		2013-08-21	2013-08-27		1			1	1	1	1	0	0	0	0	0	0	0	0	0	0	0	1	1	0	0					0		0	0	0	0	0	1	0		80	38.5	20	60
1	2018-10-15		A91a	2000	1		2013-01-01	2013-01-03		1			1	1	0	0	0	0	0	0	0	0	0	0	0	0	0	0		0	0					0		0	0	0	0	0	0	0		88	38.2	22	60
1	2018-10-16		A91a	2005	1		2013-01-07	2013-01-11		1			0		0	0	0	0	0	0	0	0	0	0	0	0	0	0		0	1	1	0	0	0	0		0	0	0	0	0	0	0		120	37	24	60
1	2018-10-10		A911	1990	1		2013-01-02	2013-01-04		1			1	1	1	1	0	0	0	0	0	0	0	1	0	0	0	0		0	0					0		0	1	0	0	0	0	0		110	40	20	70
1	2018-08-30		01A753	1980	1		2014-01-07	2014-01-14		1		4	1	0	1	0	0	0	0	0	0	0	0	0	0	0	0			0	0					1	1	0	0	0	0	0	0	0		90	37.5	20	60
1	2018-10-29		A91a	2000	1		2014-01-13	2014-01-14		1			1	1	0	0	0	0	0	0	0	0	0	0	0	0	0	0		0	0					0		0	1	1	0	0	1	0		120	39.5	22	60
11	2018-09-19		A75	1965	1		2014-10-25	2014-11-04		4			0	0	1	0	0	0	0	0	0	0	0	0	0	0	0	1	1	0	0					1	1	0	1	0	0	0	1	0		90	38		60
1	2018-10-15		A91a	1983	1		2013-01-01	2013-01-04		1			1	1	0	0	0	0	0	0	0	0	0	0	0	0	0	0		0	1	1	0	0	0	0		0	0	0	0	0	1	0		100	38.6	20	70
1	2018-10-31		172	2012	1		2013-12-29	2014-01-01		1			1	0	0	0	0	0	0	0	0	0	0	0	0	0	0	0		0	1	0	1	0	0	0		0	0	0	0	0	1	0		120	37.8	28
1	2018-10-31		A91a	1974	1		2014-01-04	2014-01-07		1			1	1	0	1	0	0	0	0	0	0	0	0	0	0	0	0		0	0					0		0	0	0	0	0	1	0		95	39	20	70
1	2018-10-29		A91a	2001	1		2013-12-27	2014-01-03		1			1	0	1	0	0	0	0	0	0	0	0	0	0	0	0	0		0	0					0		0	0	0	0	0	1	0		100	37.8	20	80
1	2018-10-15		A91a	2006			2013-01-01	2013-01-03		1			0		0	0	0	0	0	0	0	0	0	0	0	0	0	0		0	0					0		0	0	0	0	0	1	0		102	37	22	70
1	2018-11-11		A71	1985	1		2013-11-30	2013-12-09		4		9	1	1	0	1	0	0	0	0	0	0	0	0	0	0	0			0	0					0		0	0	0	0	0	0	0		88	37	22	60
3	2018-09-24		A76	2003	1		2014-07-07	2014-07-21		4		14	0	0	0	0	0	1	0	0	0	0	0	0	0	0	0			0	0					0		0	0	0	0	0	0	0		80	37.2	22	50
1	2018-09-06		A753	1992	1		2014-09-07	2014-09-17		1	1	10	1	1	0	0	0	0		0	0	0	0	1	1	0	0	0		0	0					1	1	0	1	0	0	0	1	0		104	38.5	20	60
1	2013-07-17		A753	1990	1		2013-07-07	2013-07-17		1			1	1	0	0	0	0	0	0	0	0	0	0	0	0	0	0		0	0					0		0	1	1	0	0	1	0		90	39.5	20	60
1	2018-10-31		A91a	2007	1		2014-01-24	2014-01-28		1			1	0	0	0	0	0	0	0	0	0	0	0	0	0	1	0		0	0					0		0	0	0	0	0	1	0		76	38	20	60
1	2018-10-15		A91a	1957	1		2013-01-05	2013-01-11		1			1	1	1	0	0	0	0	0	0	0	0	0	0	1	0	0		0	1	0	1	0	0	0		0	0	0	0	0	0	0		80	38.5	20	70
1	2018-10-29		A91a	2001	1		2013-12-28	2014-01-01		1			1	0	1	0	0	0	0	0	0	0	0	0	0	0	0	0		0	0					0		0	0	0	0	0	1	0		84	38	22	60
1	2018-10-16		A911	1973	1		2013-01-01	2013-01-03		1			1	0	0	0	0	0	0	0	0	0	0	0	0	1	0	0		0	0					0		0	0	0	0	0	1	0		90	39	20	70
1	2018-10-15		A91a	2007	1		2013-01-07	2013-01-07		1			1	0	0	0	0	0	0	0	0	0	0	1	1	1	0	0		0	0					0		0	0	0	0	0	0	0		120	39	21
1	2018-10-29		A91a	1996	1		2014-01-01	2014-01-04		1			1	0	0	0	0	0	0	0	0	0	0	0	0	1	0	0		0	0					0		0	0	0	0	0	0	0		100	38	20	70
1	2018-09-06		A753	1982	1		2013-09-13	2013-09-20		1			1	0	1	0	0	0	0	0	0	0	0	0	0	0	0	0		0	0					0		0	0	0	0	0	1	0		82	37.5	20	70
1	2018-10-10		A91a	1988	1		2013-01-06	2013-01-10		1			1	1	1	0	0	0	0	0	0	0	0	1	0	0	0	0		0	0					0		0	0	0	0	0	1	0		90	39	20	80
	2018-10-15		A91a	1991	1		2013-01-01	2013-01-05		1			1	0	1	0	0	0	0	0	0	0	0	0	0	0	0	0		0	0					0		0	0	0	0	0	1	0		86	39	20	80
1	2018-10-16		2381	1979	1		2013-01-06	2013-01-11		1			0		0	0	0	0	0	0	0	0	0	0	0	0	0	0		0	0					0		0	0	0	0	0	1	0		72	37.5	22	70
1	2018-10-10		371	1993	1		2013-01-02	2013-01-09		1			1	1	1	0	0	0	0	0	0	0	1	0	0	0	0	0		0	0					0		0	1	1	0	0	0	0		110	38.5	20	60
1	2018-10-10		A911	1981	1		2013-01-01	2013-01-03		1			0		0	0	0	0	0	0	0	0	0	0	0	0	0	0		0	0					0		0	0	0	0	0	1	0		70	37	20	70
1	2018-10-16		A91a	2005	1		2013-01-03	2013-01-06		1			1	1	0	0	0	0	0	0	0	0	0	0	0	0	0	0		0	0					0		0	0	0	0	0	1	0		124	39	22	70
1	2018-10-15		A911	1996	1		2013-01-01	2013-01-01		1			1	0	0	0	0	0	0	0	0	0	0	0	0	0	0	0		0	0					0		0	0	0	0	0	0	0		96	38.5	20	70
1	2018-10-15		A911	2003	1		2013-01-01	2013-01-02		1			1	1	1	0	0	0	0	0	0	0	0	0	0	1	0	0		0	0					0		0	0	0	0	0	0	0		100	38.7	22	80
1	2018-10-31		A91a	2006	1		2014-01-21	2014-01-24		1			0		0	0	0	0	0	0	0	0	0	0	0	0	0	0		0	0					0		0	0	0	0	0	1	0		95	37.5	26	60
	2018-10-10		A911	1989	1		2013-01-01	2013-01-03		1			0		0	0	0	0	0	0	0	0	0	0	0	0	0	0		0	0					0		0	0	0	0	0	1	0		80	37	20	70
1	2018-08-30		01A759	1985	1		2014-08-15	2014-08-25		1			1	1	1	0	0	0	0	0	0	0	0	0	0	0	0			0	0					0		0	0	0	0	0	0	0		80	39	20	80
1	2018-10-31		A91a	1994	1		2014-01-01	2014-01-04		1			1	1	0	0	0	0	0	0	0	0	0	1	1	0	0	0		0	0					0		0	0	0	0	0	1	0		98	38.3	20	60
1	2018-10-15		A91a	1984	1		2013-01-01	2013-01-03		1			0		0	0	0	0	0	0	0	0	0	0	0	0	0	0		0	0					0		0	0	0	0	0	1	0		78	37	20	70
1	2018-10-29		A91a	2002	1		2014-01-07	2014-01-11		1			0		0	0	0	0	0	0	0	0	0	0	0	0	0	0		0	0					0		0	0	0	0	0	1	0		105	37.5	24	60
1	2018-10-10		A91	1976	1		2013-01-09	2013-01-09		1			1	1	0	0	0	0	1	0	0	0	0	0	1	0	0	0		0	0					0		0	0	0	0	0	0	0		100	40	20	80
1	2018-10-10		A91a	1983	1		2013-01-01	2013-01-03		1			1	1	1	1	0	0	0	0	0	1	1	0	0	1	0	0		0	1	1	0	0	0	0		0	0	0	0	0	1	0		88	38.5	20	70
1	2014-01-03		A91a	2006	1		2014-01-08	2014-01-09		1			1	1	0	0	0	0	0	0	0	0	0	0	0	0	0	0		0	0					0		0	0	0	0	0	0	0		120	40	24	80
1	2018-10-15		A91a	1947	1		2013-01-01	2013-01-02		1			1	0	0	1	0	0	0	0	1	0	0	0	0	0	0	0		0	0					0		0	0	0	0	0	1	0		72	37.6	20	70
1	2018-10-15		A911	1995	1		2013-01-02	2013-01-05		1			1	1	0	0	0	0	0	0	0	0	0	0	0	0	0	0		0	0					0		0	0	0	0	0	1	0		100	38.5	22	80
1	2018-09-06		A753	1985	1		2014-11-16	2014-11-25		1			1	1	0	0	0	0	1	0	0	0	0	0	0	0	0	1	1	0	0					1	1	0	0	0	0	0	0	0		108	38.5	20	70
1	2018-10-29		A91a	1971	1		2014-01-19	2014-01-22		1			1	0	1	0	0	0	0	0	0	0	0	0	0	0	0	0		0	0					0		0	0	1	0	0	1	0		90	38	22	80
1	2018-10-16		A91a	2006	1		2013-01-05	2013-01-09		1			1	0	0	0	0	0	0	0	0	0	1	0	0	1	0	0		0	0					0		0	0	0	0	0	0	0		120	38	20	50
1	2018-10-30		3674	2005	1		2014-01-18	2014-01-21		1			1	1	1	1	0	0	0	0	0	0	0	0	0	0	0	0		0	1	1	0	0	0	0		0	0	0	0	0	0	0		120	40	24	60
1	2018-08-30		01A753	1968	1		2013-04-11	2013-04-17		1			1	1	1	0	0	0	0	0	0	0	0	0	0	0	0	0		0	0					0		0	0	0	0	0	0	0		96	38	24	60
1	2018-10-15		A91a	1998	1		2013-01-01	2013-01-04		1			0		0	0	0	0	0	0	0	0	0	0	0	0	0	0		0	0					0		0	0	0	0	0	0	0		100	37.6	22	70
1	2018-09-06		A753	1988	1		2014-11-11	2014-11-18		1	1		1	1	0	0	0	0	0	0	0	0	0	0	0	1	0	1	1	0	0					1	1	0	1	0	0	0	0	0		90	39.3	20	70
1	2018-10-15		A911	2012	1		2013-01-01	2013-01-03		1			1	1	0	0	0	0	0	0	0	0	0	0	0	0	0	0		0	0					0		0	0	0	0	0	0	0		120	38.8	40
1	2018-08-30		01A753	1973	1		2013-08-25	2013-08-29		1			1	1	1	0	0	0	0	0	0	0	0	1	1	0	0	1	1	0	0					1	1	0	0	0	0	0	1	0		79	38.5	20	80
1	2018-08-30		A753	1972	1		2013-07-21	2013-07-26		1			1	1	0	0	0	0	0	0	0	0	0	0	0		0	0		0	0					0		0	1	1	0	0	1			100	39	18	80
1	2018-10-10		A911	1990	1		2013-01-07	2013-01-11		1			1	1	0	0	0	0	0	0	0	0	0	1	1	0	0	0		0	1	0	1	0	0	0		0	0	0	0	0	1	0		100	40	20	60
1	2018-10-29		A91a	2012	1		2014-01-13	2014-01-14		1			1	1	0	0	0	0	0	0	0	0	0	0	0	0	0	0		0	0					0		0	1	0	0	0	0	0		100	38.5	30
11	2018-11-12		A71	1976	1		2013-11-16	2013-11-20		1		4	1	1	0	1	1	0	0	0	0	1	1	0	0	0	0			0	0					0		0	0	0	0	0	0	0		120	39.6		60
1	2018-11-11		A71	1934	1		2013-12-01	2013-12-09		1		1	0		0	1	0	0	0	0	0	0	0	0	0	0	0			0	0					0		0	0	0	0	0	0	0		66	37	20	80
1	2018-10-31		A91a	2010	1		2014-01-22	2014-01-23		1			1	1	0	0	0	0	0	0	0	0	0	0	0	0	0	0		0	0					0		0	0	0	0	0	0	0		120	39.5	36	60
1	2018-10-31		A91a	2012	1		2013-12-30	2014-01-01		1			1	1	0	0	0	0	0	0	0	0	0	0	0	0	0	0		0	0					0		0	0	1	0	0	0	0		110	39	34	60
1	2018-10-15		A91a	2002	1		2013-01-01	2013-01-05		1			1	0	0	0	0	0	0	0	0	0	0	0	0	0	0	0		0	0					0		0	0	0	0	0	1	0		100	40	20	60
1	2018-10-31		A91a	1966	1		2014-01-03	2014-01-06		1			1	1	1	0	0	0	0	0	0	0	0	1	0	0	0	0		0	0					0		0	0	0	0	0	0	0		100	38.7	20	80
1	2018-10-30		A91a	1986	1		2014-01-11	2014-01-16		1			0		0	0	0	0	0	0	0	0	0	0	0	0	0	0		0	0					0		0	0	0	0	0	1	0		76	37	19	80
1	2018-10-16		A911	1993	1		2013-01-01	2013-01-02		1			0		0	0	0	0	0	0	0	0	0	0	0	1	0	0		0	1	0	0	1	0	0		0	0	0	0	0	0	0		100	37.5	20	70
1	2018-10-29		A91a	2013	1		2013-12-29	2014-01-01		1			1	1	0	0	0	0	0	0	0	0	0	0	0	0	0	0		0	0					0		0	0	0	1	0	1	0		132	38.3	28
1	2018-10-10		A91a	1990	1		2013-01-02	2013-01-05		1			1	0	1	1	0	0	0	0	0	0	0	0	0	0	0	0		0	1	1	0	0	0	0		0	0	0	0	0	0	0		90	38.5	20	80
1	2018-10-16		A91a	1999	1		2013-01-01	2013-01-03		1			1	1	0	0	0	0	0	0	0	0	0	0	0	0	0	0		0	0					0		0	0	0	0	0	0	0		120	40	22	60
1	2018-10-15		A91a	2007	1		2013-01-03	2013-01-07		1			1	1	1	0	0	0	0	0	0	0	0	0	0	0	0	0		0	0					0		0	0	1	0	0	0	0		130	38.5	22	70
1	2018-09-06		A753	2003	1		2013-05-14	2013-05-21		1			1	1	0	0	0	0	0	0	0	0	0	0	0	0	0	0		0	0					0		0	0	0	0	0	0	0		160	39	28	60
1	2018-11-12		A71	1986	1		2013-11-19	2013-11-26		1		4	1	1	0	1	0	0	0	0	0	0	0	0	0	0	0			0	1	0	1	0	0	1	1	0	0	0	0	0	0	0		85	39	22	60
1	2018-10-10		A811	1986	1		2013-01-01	2013-01-02		1			0		1	0	0	0	0	0	0	0	0	0	0	0	0	0		0	1	1	1	0	0	0		0	0	0	0	0	1	0		110	38	20	70
1	2018-10-15		A911	2009	1		2013-01-02	2013-01-03		1			1	1	0	0	0	0	0	0	0	0	0	0	1	0	0	0		0	0					0		0	0	0	0	0	1	0		120	38.5	38
1	2018-10-31		A81a	1995	1		2013-12-30	2014-01-01		1			1	1	1	0	0	0	0	0	0	0	0	1	0	1	0	0		0	1	1	0	0	0	0		0	0	0	0	0	1	0		86	38.5	24	60
1	2018-09-06		A753	2011	1		2013-10-28	2013-10-31		1			1	0		0	0	0	0	0	0	0	0	0	0	0	0	0		0	0					0		0	1	0	0	0	0	0		140	39	32	60
11	2018-09-19		A75	1951	1		2014-04-16	2014-04-23		1			1	0	1	1	0	1	0	0	0	0	0	0	0	0	0	0		1	0					0		0	0	0	0	0	1	0		105	37.6		60
1	2018-09-06		A753	1953	1		2013-06-07	2013-06-17		1			0	0	1	0	0	0	0	0	0	0	0	0	0	0	0	1	1	1	0					1	1	0	0	0	0	0	1	0		80	37.5	20	80
1	2018-10-10		A91a	1994	1		2013-01-06	2013-01-08		1			1	0	1	0	0	0	0	0	0	0	0	0	0	0	0	0		0	0					0		0	0	0	0	1	1	0		100	40.2	20	70
1	2018-10-15		A91	1963	1		2013-11-19	2013-11-23		1			0		0	0	0	0	0	0	0	0	0	0	0	1	0	0		0	0					0		0	1	0	0	0	0	0		92	37.5	20	70
1	2018-10-30		A91a	1994	1		2014-01-01	2014-01-04		1			1	0	0	0	0	0	0	0	0	0	0	1	0	0	0	0		0	0					0		0	0	0	0	0	1	0		82	38	20	80
1	2018-10-16		A91a	2012	1		2013-01-02	2013-01-03		1			1	1	0	0	0	0	0	0	0	0	0	0	0	0	0	0		0	0					0		0	0	0	0	0	0	0		120	40	30
1	2018-10-15		A911	2004	1		2013-01-01	2013-01-01		1			1	0	1	0	0	0	0	0	0	0	0	1	1	0	0	0		0	0					0		0	0	0	0	0	1	0		100	38.3	28	80
1	2018-10-29		A91a	2013	1		2014-01-14	2014-01-16		1			1	1	0	0	0	0	0	0	0	0	0	0	0	0	0	0		0	0					0		0	0	0	0	0	1	0		120	39.7	30
1	2018-10-15		A911	1999	1		2013-01-04	2013-01-10		1			1	0	1	0	0	0	0	0	0	0	0	0	0	0	0	0		0	1	0	0	1	0	0		0	0	0	0	0	0	0		86	39	20	60
1	2018-10-31		A91a	1990	1		2013-12-30	2014-01-02		1			0		1	0	0	0	0	0	0	0	0	1	0	0	0	0		0	1	0	1	0	0	0		0	0	0	0	0	1	0		80	37.2	20	70
1	2018-10-16		A91a	1992	1		2013-01-06	2013-01-09		1			1	0	0	0	0	0	0	0	0	0	0	0	0	0	0	0		0	0					0		0	0	0	0	0	1	0		80	38.5	24	60
1	2018-10-29		A91a	1998	1		2014-01-12	2014-01-15		1			0		0	1	0	0	0	0	0	0	0	0	0	0	0	0		0	0					0		0	0	0	0	0	1	0		80	37	20	60
1	2018-10-29		A91a	1984	1		2014-01-16	2014-01-20		1			1	1	1	0	0	0	0	0	0	0	0	1	0	1	1	0		0	1	1	0	0	0	0		0	0	0	0	0	1	0		94	39.5	20	60
1	2018-10-15		A91a	1976	1		2013-01-07	2013-01-11		1			1	1	0	0	0	0	0	0	0	0	0	0	0	0	0	0		0	0					0		0	0	0	0	0	1	0		80	38	22	70
1	2018-10-16		A91a	2002	1		2013-01-07	2013-01-10		1			0		1	0	0	0	0	0	0	0	0	0	0	0	0	0		0	0					0		0	0	0	0	0	0	0		90	37.2	22	60
1	2018-10-31		A91a	1993	1		2013-12-29	2014-01-01		1			0		0	0	0	0	0	0	0	0	0	0	0	0	0	0		0	1	0	1	0	0	0		0	1	0	0	0	1	0		100	37.5	20	70
1	2018-10-31		A91a	2006	1		2014-01-19	2014-01-25		1			1	1	0	0	0	0	0	0	0	0	0	0	0	0	0	0		0	1	0	1	0	0	0		0	0	0	0	0	1	0		96	38	20	80
1	2019-10-31		A91a	2000	1		2014-01-10	2014-01-10		1			1	1	1	0	1	0	0	0	0	0	0	0	1	0	0	0		0	0					0		0	1	1	0	0	0	0		104	39.9	20	60
1	2018-08-30		A753	1990	1		2014-07-11	2014-07-20		1			1	0	0	0	0	0	0	0	0	0	0	0	0	1	0	1	1	0	1	0	0	0	1	0		0	1	0	1	0	0	0		110	37.5	20	60
1	2018-11-12		A71	1969	1		2013-12-03	2013-12-09		1			1	0	0	1	0	0	0	0	0	0	0	0	0	0	0			0	0					1	1	0	0	0	0	0	0	0		78	38	20	70
1	2018-10-10		A91a	1993	1		2013-01-02	2013-01-07		1			1	0	1	0	0	0	0	0	0	0	0	0	0	1	0	0		0	1	0	0	1	0	0		0	0	0	0	0	1	0		97	38.5	21	70
1	2018-11-12		A71	1999	1		2013-12-05	2013-12-11		1		6	1	1	0	1	0	0	0	0	0	0	0	0	0	0	0			1	0					0		0	0	0	0	0	0	0		80	38.5	20	60
1	2018-10-31		A91a	1985	1		2013-12-31	2014-01-01		1			1	1	1	0	0	0	0	0	0	0	0	0	0	0	0	0		0	0					0		0	0	0	0	0	1	0		80	39.7	20	80
5	2018-10-09		A91	1994	1		2017-07-19	2017-07-21		1			1	1	1	0	0	0	1	0	0	0	0	0	0	1	0	0		0	0					0		0	0	0	0	0	1	0		116	39.5	20	60
5	2018-10-09		A91	1999	1		2017-10-21	2017-10-24		1			1	0	1	0	0	0	0	0	0	0	0	0	0	1	0	0		1	1	0	1	1	0	0		0	1	1	0	0	1	0		80	37.7	20	80
1	2018-10-31		A91a	1989	1		2014-01-04	2014-01-06		1			1	1	1	0	0	0	1	0	0	0	0	1	1	0	0	0		0	0					0		0	0	0	0	0	1	0		120	40	20	70
5	2018-10-09		A91	1986	1		2017-12-04	2017-12-08		1			1	0	1	1	0	0	0	0	0	0	0	0	0	0	0	0		0	1	0	1	0	0	0		0	0	0	0	0	1	0		92	37.9	20	70
11	2018-09-19		A75	1980	1		2013-05-03	2013-05-07		1			0	0	1	0	0	0	0	0	0	0	0	0	0	0	0	1	1	0	0					0		0	0	0	0	0	0	0		90	37		70
11	2018-11-12		A71	1984	1		2013-04-01	2013-04-05		1		4	1	1	0	1	0	0	0	0	0	0	0	0	0	0	0			0	0					1	1	0	0	0	0	0	0	0		90	38.5	20	60
1	2018-10-29		A91a	2011	1		2014-01-05	2014-01-08		1			1	1	0	0	0	0	0	0	0	0	0	0	0	0	0	0		1	0					0		0	1	1	0	0	0	0		130	39	28
1	2018-10-29		A91a	2000	1		2013-12-26	2014-01-02		1			0		0	0	0	0	0	0	0	0	0	0	0	0	0	0		0	1	0	0	0	1	0		0	0	0	0	0	1	0		90	37	20	60
1	2018-11-11		A71	2013	1		2013-12-02	2013-12-08		1			1	1	0	0	0	0	0	0	0	0	0	0	0	0	0			0	0					0		0	0	0	0	0	0	0		125	39.8	28
1	2018-10-31		A91a	1998	1		2014-01-10	2014-01-11		1			1	1	1	0	1	0	0	0	0	0	0	1	0	0	0	0		0	0					0		0	0	0	0	0	0	0		110	38.5	20	60
1	2018-10-30		A91a	2005	1		2014-01-10	2014-01-11		1			1	1	1	1	0	0	0	0	0	0	0	0	0	0	0	0		0	0					0		0	0	0	0	0	1	0		120	40	25
3	2018-09-25		A91b	1988	1		2013-11-02	2013-11-05		1			1	1	1	1	0	0	0	0	0	0	0	0	0	0	0	0		0	1	0	1	0	0	0		0	0	0	0	0	0	0		92	39.5	20	60
11	2018-09-19		A75	1999	1		2014-01-18	2014-01-25		1	0		1	1	1	1	0	0	0	0	0	0	0	0	0	0	0	0		0	0					0		0	0	0	0	0	0	0		95	40		50
1	2018-11-11		A71	2009	1		2014-09-08	2014-09-17		1			1	1	1	1	1	0	0	0	0	0	0	0	0	0	1			0	0					1	2	0	0	0	0	0	0	0		110	40	26
1	2018-10-15		A91a	2004	1		2013-01-02	2013-01-04		1			0		0	0	0	0	0	0	0	0	0	0	0	1	0	0		0	1	1	0	0	0	0		0	0	0	0	0	0	0		100	37.5	20	80
1	2018-10-30		A91a	1998	1		2014-01-18	2014-01-22		1			1	0	1	0	0	0	0	0	0	0	0	0	0	1	0	0		0	1	0	1	0	0	0		0	0	0	0	0	0	0		80	38	20	60
1	2018-10-16		A91a	1989	1		2013-01-12	2013-01-15		1			1	1	1	0	0	0	0	0	0	0	0	0	0	1	0	0		0	0					0		0	0	0	0	0	1	0		90	40	20	60
1	2018-10-31		A91a	2000	1		2013-12-31	2014-01-04		1			1	0	0	0	0	0	0	0	0	0	0	0	0	0	1	0		0	0					0		0	0	0	0	0	0	0		90	38	20	60
1	2018-10-29		A91a	2002	1		2014-01-02	2014-01-04		1			1	1	0	1	0	0	0	0	0	0	0	0	0	0	0	0		0	1	0	1	0	0	0		0	0	0	0	0	0	0		96	38.2	20	60
1	2018-09-06		A753	1952	1		2013-07-09	2013-07-18		1			1	1	1	0	0	0	0	0	0	0	0	0	0	0	0	1	1	0	0					1	1	0	1	0	0	0	1	0		84	40	20	60
1	2018-09-06		A753	1983	1		2013-07-02	2013-07-09		1			1	1	1	0	0	0	0	0	0	0	0	1	0	0	0	1	1	0	0					0		0	0	0	0	0	1	0		108	39.5	20	60
1	2018-10-15		A91	1983	1		2013-01-04	2013-01-08		1			1	1	1	0	0	0	0	0	0	0	0	0	0	0	0	0		0	0					0		0	0	0	0	0	1	0		110	40	20	80
1	2018-10-31		A91a	2010	1		2014-01-06	2014-01-08		1			1	1	0	0	0	0	0	0	0	0	0	0	0	0	0	0		0	0					0		0	1	1	0	0	0	0		110	39.5	26	70
1	2018-10-29		A91a	1993	1		2014-01-23	2014-01-24		1			1	1	1	1	0	0	0	0	0	0	0	1	1	0	0	0		0	0					0		0	0	0	0	0	0	0		92	38.7	18	80
1	2018-08-30		A753	1960	1		2013-05-16	2013-05-22		1		6	1	0	1	1	0	0	0	0	0	0	0	1	0	0	0	0		0	0					0		0	1	0	0	0	1	0		82	39	20	80
1	2018-10-10		A91a	1962	1		2013-01-03	2013-01-05		1			0		0	0	0	0	0	0	0	0	0	0	0	0	0	0		0	0					0		0	0	0	0	0	0	0		60	36.8	20	78
1	2018-10-16		A911	2007	1		2013-01-01	2013-01-03		1			1	0	0	0	0	0	0	0	0	0	0	0	0	0	0	0		0	1	0	1	0	0	0		0	0	0	0	0	1	0		100	37	22	70
1	2013-01-02		A91a	2007	1		2013-01-01	2013-01-02		1			1	1	1	0	0	0	0	0	0	0	0	0	0	0	0	0		0	0					0		0	0	0	0	0	1	0		94	39.5	20	70
1	2018-10-15		A91a	2007	1		2013-01-05	2013-01-06		1			1	0	0	0	0	0	0	0	0	0	0	0	0	0	0	0		0	0					0		0	0	0	0	0	0	0		90	37.7	31	60
1	2018-10-10		A91A	1989	1		2013-01-05	2013-01-09		1			1	0	1	0	0	0	0	0	0	0	0	0	1	0	0	0		0	0					0		0	0	0	0	0	0	0		82	38	20	50
3	2018-09-24		A75	1978	1		2013-07-24	2013-08-03		4			1	1	1	0	0	0	0	0	0	0	0	0	0	0	0			0	0					1	1	0	0	0	0	0	1	0		120	38.2	22	60
[truncated: 106 more columns]
